# Supplementary material for: The spectrum of embodied intersubjective synchrony in empathy: from fully embodied to externally oriented engagement in Parkinson's disease
Source: Front Psychol. 2025 May 9;16:1570124. doi: 10.3389/fpsyg.2025.1570124 (PMC12098524; doi:10.3389/fpsyg.2025.1570124)
Supplement: Supplementary file 2 [file Supplementary_file_2.xlsx]

## Sheet: Parkinson
SUBJECT	ATTRIBUTE	VALUE	RATER	DIMENSION	STRUCTURE	SELF- CENTERED EMPATHY	OTHER-CENTERED EMPATHY	TRANSPARENT RESONANCE EMPATHY	NON-RESONANCE EMPATHY	TEMPORALITY_1	TEMPORALITY_2	CODE
EP_211	ABSENCE OF BODILY SENSATION	1	AZV	BODILY SENSATION	TRANSPARENT RESONANCE EMPATHY	0	0	1	0	0	0	EP_211AZV
EP_211	UNPLEASANT	1	AZV	AFFECTIVE VALENCE	TRANSPARENT RESONANCE EMPATHY	0	0	1	0	0	0	EP_211AZV
EP_211	QUALITY ANGER	1	AZV	AFFECTIVE QUALITY	TRANSPARENT RESONANCE EMPATHY	0	0	1	0	0	0	EP_211AZV
EP_211	QUALITY SADNESS	1	AZV	AFFECTIVE QUALITY	TRANSPARENT RESONANCE EMPATHY	0	0	1	0	0	0	EP_211AZV
EP_211	EXPERIENCE OF ANOTHER	1	AZV	SENSE OF OWNERSHIP	TRANSPARENT RESONANCE EMPATHY	0	0	1	0	0	0	EP_211AZV
EP_211	ABSENCE OF BODILY SENSATION	1	AZV	BODILY SENSATION	TRANSPARENT RESONANCE EMPATHY	0	0	1	0	0	0	EP_211AZV
EP_211	ANALYSIS	1	AZV	ANALYSIS	TRANSPARENT RESONANCE EMPATHY	0	0	1	0	0	0	EP_211AZV
EP_211	EXPERIENCE OF ANOTHER	1	AZV	SENSE OF OWNERSHIP	TRANSPARENT RESONANCE EMPATHY	0	0	1	0	0	0	EP_211AZV
EP_211	ANALYSIS	1	AZV	ANALYSIS	TRANSPARENT RESONANCE EMPATHY	0	0	1	0	0	0	EP_211AZV
EP_211	UNPLEASANT	1	AZV	AFFECTIVE VALENCE	TRANSPARENT RESONANCE EMPATHY	0	0	1	0	0	0	EP_211AZV
EP_211	QUALITY SADNESS	1	AZV	AFFECTIVE QUALITY	TRANSPARENT RESONANCE EMPATHY	0	0	1	0	0	0	EP_211AZV
EP_211	UNPLEASANT	1	AZV	AFFECTIVE VALENCE	TRANSPARENT RESONANCE EMPATHY	0	0	1	0	0	0	EP_211AZV
EP_211	QUALITY FEAR	1	AZV	AFFECTIVE QUALITY	TRANSPARENT RESONANCE EMPATHY	0	0	1	0	0	0	EP_211AZV
EP_211	UNPLEASANT	1	AZV	AFFECTIVE VALENCE	TRANSPARENT RESONANCE EMPATHY	0	0	1	0	0	PRE-FALL	EP_211AZV
EP_211	QUALITY SADNESS	1	AZV	AFFECTIVE QUALITY	TRANSPARENT RESONANCE EMPATHY	0	0	1	0	0	PRE-FALL	EP_211AZV
EP_211	ABSENCE OF BODILY SENSATION	1	AZV	BODILY SENSATION	TRANSPARENT RESONANCE EMPATHY	0	0	1	0	0	PRE-FALL	EP_211AZV
EP_211	UNPLEASANT	1	AZV	AFFECTIVE VALENCE	TRANSPARENT RESONANCE EMPATHY	0	0	1	0	0	0	EP_211AZV
EP_211	QUALITY FEAR	1	AZV	AFFECTIVE QUALITY	TRANSPARENT RESONANCE EMPATHY	0	0	1	0	0	0	EP_211AZV
EP_211	QUALITY SADNESS	1	AZV	AFFECTIVE QUALITY	TRANSPARENT RESONANCE EMPATHY	0	0	1	0	0	0	EP_211AZV
EP_212	QUALIFICATION JUDGMENT	1	AZV	JUDGMENTS	NON-RESONANCE EMPATHY	0	0	0	1	0	0	EP_212AZV
EP_212	ANALYSIS	1	AZV	ANALYSIS	NON-RESONANCE EMPATHY	0	0	0	1	0	0	EP_212AZV
EP_212	ANALYSIS	1	AZV	ANALYSIS	NON-RESONANCE EMPATHY	0	0	0	1	0	0	EP_212AZV
EP_212	ABSENCE OF BODILY SENSATION	1	AZV	BODILY SENSATION	NON-RESONANCE EMPATHY	0	0	0	1	0	0	EP_212AZV
EP_212	CATASTROPHISM JUDGMENT	1	AZV	JUDGMENTS	NON-RESONANCE EMPATHY	0	0	0	1	0	0	EP_212AZV
EP_212	ABSENCE OF BODILY SENSATION	1	AZV	BODILY SENSATION	NON-RESONANCE EMPATHY	0	0	0	1	0	0	EP_212AZV
EP_212	NEUTRAL	1	AZV	AFFECTIVE VALENCE	NON-RESONANCE EMPATHY	0	0	0	1	0	0	EP_212AZV
EP_212	ABSENCE OF AFFECTIVE QUALITY	1	AZV	AFFECTIVE QUALITY	NON-RESONANCE EMPATHY	0	0	0	1	0	0	EP_212AZV
EP_212	ABSENCE OF MOTIVATION	1	AZV	MOTIVATION	NON-RESONANCE EMPATHY	0	0	0	1	0	0	EP_212AZV
EP_212	TRIVIALIZATION JUDGMENT	1	AZV	JUDGMENTS	NON-RESONANCE EMPATHY	0	0	0	1	0	0	EP_212AZV
EP_212	OWN EXPERIENCE	1	AZV	SENSE OF OWNERSHIP	NON-RESONANCE EMPATHY	0	0	0	1	0	0	EP_212AZV
EP_212	OWN EXPERIENCE	1	AZV	SENSE OF OWNERSHIP	NON-RESONANCE EMPATHY	0	0	0	1	0	0	EP_212AZV
EP_212	NEUTRAL	1	AZV	AFFECTIVE VALENCE	NON-RESONANCE EMPATHY	0	0	0	1	0	0	EP_212AZV
EP_212	ABSENCE OF AFFECTIVE QUALITY	1	AZV	AFFECTIVE QUALITY	NON-RESONANCE EMPATHY	0	0	0	1	0	0	EP_212AZV
EP_213	UNPLEASANT	1	AZV	AFFECTIVE VALENCE	SELF- CENTERED EMPATHY	1	0	0	0	0	0	EP_213AZV
EP_213	QUALITY FEAR	1	AZV	AFFECTIVE QUALITY	SELF- CENTERED EMPATHY	1	0	0	0	0	0	EP_213AZV
EP_213	PLEASANT FOR RECOVERY	1	AZV	AFFECTIVE VALENCE	SELF- CENTERED EMPATHY	1	0	0	0	0	0	EP_213AZV
EP_213	QUALITY RECOVERY RELIEF	1	AZV	AFFECTIVE QUALITY	SELF- CENTERED EMPATHY	1	0	0	0	0	0	EP_213AZV
EP_213	MULTIFOCAL	1	AZV	BODILY SENSATION	SELF- CENTERED EMPATHY	1	0	0	0	ANTICIPATION	0	EP_213AZV
EP_213	UNPLEASANT	1	AZV	AFFECTIVE VALENCE	SELF- CENTERED EMPATHY	1	0	0	0	ANTICIPATION	0	EP_213AZV
EP_213	QUALITY FEAR	1	AZV	AFFECTIVE QUALITY	SELF- CENTERED EMPATHY	1	0	0	0	ANTICIPATION	0	EP_213AZV
EP_213	MULTIFOCAL	1	AZV	BODILY SENSATION	SELF- CENTERED EMPATHY	1	0	0	0	ANTICIPATION	0	EP_213AZV
EP_213	UNPLEASANT	1	AZV	AFFECTIVE VALENCE	SELF- CENTERED EMPATHY	1	0	0	0	ANTICIPATION	0	EP_213AZV
EP_213	QUALITY FEAR	1	AZV	AFFECTIVE QUALITY	SELF- CENTERED EMPATHY	1	0	0	0	ANTICIPATION	0	EP_213AZV
EP_213	MULTIFOCAL	1	AZV	BODILY SENSATION	SELF- CENTERED EMPATHY	1	0	0	0	0	0	EP_213AZV
EP_213	QUALITY FEAR	1	AZV	AFFECTIVE QUALITY	SELF- CENTERED EMPATHY	1	0	0	0	0	0	EP_213AZV
EP_213	PROTECTIVE SELF MOTIVATION	1	AZV	MOTIVATION	SELF- CENTERED EMPATHY	1	0	0	0	0	0	EP_213AZV
EP_213	OWN EXPERIENCE	1	AZV	SENSE OF OWNERSHIP	SELF- CENTERED EMPATHY	1	0	0	0	0	0	EP_213AZV
EP_213	PLEASANT FOR RECOVERY	1	AZV	AFFECTIVE VALENCE	SELF- CENTERED EMPATHY	1	0	0	0	0	0	EP_213AZV
EP_213	QUALITY RECOVERY RELIEF	1	AZV	AFFECTIVE QUALITY	SELF- CENTERED EMPATHY	1	0	0	0	0	0	EP_213AZV
EP_213	UNPLEASANT	1	AZV	AFFECTIVE VALENCE	SELF- CENTERED EMPATHY	1	0	0	0	ANTICIPATION	0	EP_213AZV
EP_213	QUALITY FEAR	1	AZV	AFFECTIVE QUALITY	SELF- CENTERED EMPATHY	1	0	0	0	ANTICIPATION	0	EP_213AZV
EP_213	UNPLEASANT	1	AZV	AFFECTIVE VALENCE	SELF- CENTERED EMPATHY	1	0	0	0	0	0	EP_213AZV
EP_213	QUALITY FEAR	1	AZV	AFFECTIVE QUALITY	SELF- CENTERED EMPATHY	1	0	0	0	0	0	EP_213AZV
EP_213	QUALITY IMPACT	1	AZV	AFFECTIVE QUALITY	SELF- CENTERED EMPATHY	1	0	0	0	0	0	EP_213AZV
EP_213	UNPLEASANT	1	AZV	AFFECTIVE VALENCE	SELF- CENTERED EMPATHY	1	0	0	0	0	0	EP_213AZV
EP_213	QUALITY FEAR	1	AZV	AFFECTIVE QUALITY	SELF- CENTERED EMPATHY	1	0	0	0	0	0	EP_213AZV
EP_213	PROTECTIVE SELF MOTIVATION	1	AZV	MOTIVATION	SELF- CENTERED EMPATHY	1	0	0	0	0	0	EP_213AZV
EP_213	OWN EXPERIENCE	1	AZV	SENSE OF OWNERSHIP	SELF- CENTERED EMPATHY	1	0	0	0	0	0	EP_213AZV
EP_214	CATASTROPHISM JUDGMENT	1	AZV	JUDGMENTS	TRANSPARENT RESONANCE EMPATHY	0	0	1	0	0	0	EP_214AZV
EP_214	DISQUALIFICATION JUDGMENT	1	AZV	JUDGMENTS	TRANSPARENT RESONANCE EMPATHY	0	0	1	0	0	0	EP_214AZV
EP_214	CATASTROPHISM JUDGMENT	1	AZV	JUDGMENTS	TRANSPARENT RESONANCE EMPATHY	0	0	1	0	0	0	EP_214AZV
EP_214	DISQUALIFICATION JUDGMENT	1	AZV	JUDGMENTS	TRANSPARENT RESONANCE EMPATHY	0	0	1	0	0	0	EP_214AZV
EP_214	ABSENCE OF BODILY SENSATION	1	AZV	BODILY SENSATION	TRANSPARENT RESONANCE EMPATHY	0	0	1	0	0	0	EP_214AZV
EP_214	UNPLEASANT	1	AZV	AFFECTIVE VALENCE	TRANSPARENT RESONANCE EMPATHY	0	0	1	0	0	0	EP_214AZV
EP_214	QUALITY FEAR	1	AZV	AFFECTIVE QUALITY	TRANSPARENT RESONANCE EMPATHY	0	0	1	0	0	0	EP_214AZV
EP_214	UNPLEASANT	1	AZV	AFFECTIVE VALENCE	TRANSPARENT RESONANCE EMPATHY	0	0	1	0	0	0	EP_214AZV
EP_214	QUALITY SADNESS	1	AZV	AFFECTIVE QUALITY	TRANSPARENT RESONANCE EMPATHY	0	0	1	0	0	0	EP_214AZV
EP_214	DISQUALIFICATION JUDGMENT	1	AZV	JUDGMENTS	TRANSPARENT RESONANCE EMPATHY	0	0	1	0	0	0	EP_214AZV
EP_214	ABSENCE OF BODILY SENSATION	1	AZV	BODILY SENSATION	TRANSPARENT RESONANCE EMPATHY	0	0	1	0	0	0	EP_214AZV
EP_214	ABSENCE OF MOTIVATION	1	AZV	MOTIVATION	TRANSPARENT RESONANCE EMPATHY	0	0	1	0	0	0	EP_214AZV
EP_215	QUALIFICATION JUDGMENT	1	AZV	JUDGMENTS	SELF- CENTERED EMPATHY	1	0	0	0	ANTICIPATION	0	EP_215AZV
EP_215	MULTIFOCAL	1	AZV	BODILY SENSATION	SELF- CENTERED EMPATHY	1	0	0	0	ANTICIPATION	0	EP_215AZV
EP_215	UNPLEASANT	1	AZV	AFFECTIVE VALENCE	SELF- CENTERED EMPATHY	1	0	0	0	ANTICIPATION	0	EP_215AZV
EP_215	QUALITY FEAR	1	AZV	AFFECTIVE QUALITY	SELF- CENTERED EMPATHY	1	0	0	0	ANTICIPATION	0	EP_215AZV
EP_215	UNPLEASANT	1	AZV	AFFECTIVE VALENCE	SELF- CENTERED EMPATHY	1	0	0	0	ANTICIPATION	0	EP_215AZV
EP_215	QUALITY FEAR	1	AZV	AFFECTIVE QUALITY	SELF- CENTERED EMPATHY	1	0	0	0	ANTICIPATION	0	EP_215AZV
EP_215	UNPLEASANT	1	AZV	AFFECTIVE VALENCE	SELF- CENTERED EMPATHY	1	0	0	0	0	0	EP_215AZV
EP_215	CATASTROPHISM JUDGMENT	1	AZV	JUDGMENTS	SELF- CENTERED EMPATHY	1	0	0	0	0	0	EP_215AZV
EP_215	DIFFUSE	1	AZV	BODILY SENSATION	SELF- CENTERED EMPATHY	1	0	0	0	0	0	EP_215AZV
EP_215	UNPLEASANT	1	AZV	AFFECTIVE VALENCE	SELF- CENTERED EMPATHY	1	0	0	0	0	0	EP_215AZV
EP_215	QUALITY FEAR	1	AZV	AFFECTIVE QUALITY	SELF- CENTERED EMPATHY	1	0	0	0	0	0	EP_215AZV
EP_215	QUALITY SADNESS	1	AZV	AFFECTIVE QUALITY	SELF- CENTERED EMPATHY	1	0	0	0	0	0	EP_215AZV
EP_215	PROTECTIVE SELF MOTIVATION	1	AZV	MOTIVATION	SELF- CENTERED EMPATHY	1	0	0	0	0	0	EP_215AZV
EP_215	OWN EXPERIENCE	1	AZV	SENSE OF OWNERSHIP	SELF- CENTERED EMPATHY	1	0	0	0	0	0	EP_215AZV
EP_215	UNPLEASANT	1	AZV	AFFECTIVE VALENCE	SELF- CENTERED EMPATHY	1	0	0	0	ANTICIPATION	0	EP_215AZV
EP_215	QUALITY IMPACT	1	AZV	AFFECTIVE QUALITY	SELF- CENTERED EMPATHY	1	0	0	0	ANTICIPATION	0	EP_215AZV
EP_215	OWN EXPERIENCE	1	AZV	SENSE OF OWNERSHIP	SELF- CENTERED EMPATHY	1	0	0	0	ANTICIPATION	0	EP_215AZV
EP_215	QUALIFICATION JUDGMENT	1	AZV	JUDGMENTS	SELF- CENTERED EMPATHY	1	0	0	0	ANTICIPATION	0	EP_215AZV
EP_215	PROTECTIVE SELF MOTIVATION	1	AZV	MOTIVATION	SELF- CENTERED EMPATHY	1	0	0	0	0	0	EP_215AZV
EP_215	QUALIFICATION JUDGMENT	1	AZV	JUDGMENTS	SELF- CENTERED EMPATHY	1	0	0	0	0	0	EP_215AZV
EP_216	QUALIFICATION JUDGMENT	1	AZV	JUDGMENTS	SELF- CENTERED EMPATHY	1	0	0	0	ANTICIPATION	0	EP_216AZV
EP_216	CATASTROPHISM JUDGMENT	1	AZV	JUDGMENTS	SELF- CENTERED EMPATHY	1	0	0	0	ANTICIPATION	0	EP_216AZV
EP_216	ANALYSIS	1	AZV	ANALYSIS	SELF- CENTERED EMPATHY	1	0	0	0	ANTICIPATION	0	EP_216AZV
EP_216	ANALYSIS	1	AZV	ANALYSIS	SELF- CENTERED EMPATHY	1	0	0	0	0	0	EP_216AZV
EP_216	ANALYSIS	1	AZV	ANALYSIS	SELF- CENTERED EMPATHY	1	0	0	0	0	0	EP_216AZV
EP_216	UNPLEASANT	1	AZV	AFFECTIVE VALENCE	SELF- CENTERED EMPATHY	1	0	0	0	0	0	EP_216AZV
EP_216	QUALITY ANGER	1	AZV	AFFECTIVE QUALITY	SELF- CENTERED EMPATHY	1	0	0	0	0	0	EP_216AZV
EP_216	OWN EXPERIENCE	1	AZV	SENSE OF OWNERSHIP	SELF- CENTERED EMPATHY	1	0	0	0	0	0	EP_216AZV
EP_216	UNPLEASANT	1	AZV	AFFECTIVE VALENCE	SELF- CENTERED EMPATHY	1	0	0	0	ANTICIPATION	0	EP_216AZV
EP_216	QUALITY FEAR	1	AZV	AFFECTIVE QUALITY	SELF- CENTERED EMPATHY	1	0	0	0	ANTICIPATION	0	EP_216AZV
EP_216	MULTIFOCAL	1	AZV	BODILY SENSATION	SELF- CENTERED EMPATHY	1	0	0	0	0	0	EP_216AZV
EP_216	UNPLEASANT	1	AZV	AFFECTIVE VALENCE	SELF- CENTERED EMPATHY	1	0	0	0	0	0	EP_216AZV
EP_216	QUALITY FEAR	1	AZV	AFFECTIVE QUALITY	SELF- CENTERED EMPATHY	1	0	0	0	0	0	EP_216AZV
EP_216	MULTIFOCAL	1	AZV	BODILY SENSATION	SELF- CENTERED EMPATHY	1	0	0	0	0	0	EP_216AZV
EP_216	UNPLEASANT	1	AZV	AFFECTIVE VALENCE	SELF- CENTERED EMPATHY	1	0	0	0	0	0	EP_216AZV
EP_216	QUALITY FEAR	1	AZV	AFFECTIVE QUALITY	SELF- CENTERED EMPATHY	1	0	0	0	0	0	EP_216AZV
EP_216	ABSENCE OF MOTIVATION	1	AZV	MOTIVATION	SELF- CENTERED EMPATHY	1	0	0	0	0	0	EP_216AZV
EP_216	DISQUALIFICATION JUDGMENT	1	AZV	JUDGMENTS	SELF- CENTERED EMPATHY	1	0	0	0	0	0	EP_216AZV
EP_216	ANALYSIS	1	AZV	ANALYSIS	SELF- CENTERED EMPATHY	1	0	0	0	0	0	EP_216AZV
EP_216	CATASTROPHISM JUDGMENT	1	AZV	JUDGMENTS	SELF- CENTERED EMPATHY	1	0	0	0	0	0	EP_216AZV
EP_216	ANALYSIS	1	AZV	ANALYSIS	SELF- CENTERED EMPATHY	1	0	0	0	0	0	EP_216AZV
EP_217	UNPLEASANT	1	AZV	AFFECTIVE VALENCE	OTHER-CENTERED EMPATHY	0	1	0	0	0	0	EP_217AZV
EP_217	DISQUALIFICATION JUDGMENT	1	AZV	JUDGMENTS	OTHER-CENTERED EMPATHY	0	1	0	0	0	0	EP_217AZV
EP_217	ANALYSIS	1	AZV	ANALYSIS	OTHER-CENTERED EMPATHY	0	1	0	0	0	0	EP_217AZV
EP_217	QUALIFICATION JUDGMENT	1	AZV	JUDGMENTS	OTHER-CENTERED EMPATHY	0	1	0	0	0	0	EP_217AZV
EP_217	DIFFUSE	1	AZV	BODILY SENSATION	OTHER-CENTERED EMPATHY	0	1	0	0	0	0	EP_217AZV
EP_217	UNPLEASANT	1	AZV	AFFECTIVE VALENCE	OTHER-CENTERED EMPATHY	0	1	0	0	0	0	EP_217AZV
EP_217	QUALITY FEAR	1	AZV	AFFECTIVE QUALITY	OTHER-CENTERED EMPATHY	0	1	0	0	0	0	EP_217AZV
EP_217	CATASTROPHISM JUDGMENT	1	AZV	JUDGMENTS	OTHER-CENTERED EMPATHY	0	1	0	0	0	0	EP_217AZV
EP_217	ANALYSIS	1	AZV	ANALYSIS	OTHER-CENTERED EMPATHY	0	1	0	0	0	0	EP_217AZV
EP_217	MOTIVATION TO HELP OTHERS	1	AZV	MOTIVATION	OTHER-CENTERED EMPATHY	0	1	0	0	ANTICIPATION	0	EP_217AZV
EP_217	EXPERIENCE OF ANOTHER	1	AZV	SENSE OF OWNERSHIP	OTHER-CENTERED EMPATHY	0	1	0	0	ANTICIPATION	0	EP_217AZV
EP_217	DIFFUSE	1	AZV	BODILY SENSATION	OTHER-CENTERED EMPATHY	0	1	0	0	ANTICIPATION	0	EP_217AZV
EP_217	UNPLEASANT	1	AZV	AFFECTIVE VALENCE	OTHER-CENTERED EMPATHY	0	1	0	0	ANTICIPATION	0	EP_217AZV
EP_217	QUALITY FEAR	1	AZV	AFFECTIVE QUALITY	OTHER-CENTERED EMPATHY	0	1	0	0	ANTICIPATION	0	EP_217AZV
EP_217	DIFFUSE	1	AZV	BODILY SENSATION	OTHER-CENTERED EMPATHY	0	1	0	0	0	0	EP_217AZV
EP_217	UNPLEASANT	1	AZV	AFFECTIVE VALENCE	OTHER-CENTERED EMPATHY	0	1	0	0	0	0	EP_217AZV
EP_217	QUALITY FEAR	1	AZV	AFFECTIVE QUALITY	OTHER-CENTERED EMPATHY	0	1	0	0	0	0	EP_217AZV
EP_217	MOTIVATION TO HELP OTHERS	1	AZV	MOTIVATION	OTHER-CENTERED EMPATHY	0	1	0	0	0	0	EP_217AZV
EP_217	EXPERIENCE OF ANOTHER	1	AZV	SENSE OF OWNERSHIP	OTHER-CENTERED EMPATHY	0	1	0	0	0	0	EP_217AZV
EP_217	UNPLEASANT	1	AZV	AFFECTIVE VALENCE	OTHER-CENTERED EMPATHY	0	1	0	0	0	0	EP_217AZV
EP_218	ANALYSIS	1	AZV	ANALYSIS	OTHER-CENTERED EMPATHY	0	1	0	0	ANTICIPATION	0	EP_218AZV
EP_218	FOCAL	1	AZV	BODILY SENSATION	OTHER-CENTERED EMPATHY	0	1	0	0	0	0	EP_218AZV
EP_218	UNPLEASANT	1	AZV	AFFECTIVE VALENCE	OTHER-CENTERED EMPATHY	0	1	0	0	0	0	EP_218AZV
EP_218	QUALITY IMPACT	1	AZV	AFFECTIVE QUALITY	OTHER-CENTERED EMPATHY	0	1	0	0	0	0	EP_218AZV
EP_218	INCREASE	1	AZV	KINESTHESIC SENSATION	OTHER-CENTERED EMPATHY	0	1	0	0	0	0	EP_218AZV
EP_218	FOCAL	1	AZV	BODILY SENSATION	OTHER-CENTERED EMPATHY	0	1	0	0	0	0	EP_218AZV
EP_218	INCREASE	1	AZV	KINESTHESIC SENSATION	OTHER-CENTERED EMPATHY	0	1	0	0	0	0	EP_218AZV
EP_218	DIFFUSE	1	AZV	BODILY SENSATION	OTHER-CENTERED EMPATHY	0	1	0	0	0	0	EP_218AZV
EP_218	UNPLEASANT	1	AZV	AFFECTIVE VALENCE	OTHER-CENTERED EMPATHY	0	1	0	0	0	0	EP_218AZV
EP_218	QUALITY FEAR	1	AZV	AFFECTIVE QUALITY	OTHER-CENTERED EMPATHY	0	1	0	0	0	0	EP_218AZV
EP_218	ANALYSIS	1	AZV	ANALYSIS	OTHER-CENTERED EMPATHY	0	1	0	0	0	0	EP_218AZV
EP_218	MOTIVATION TO HELP OTHERS	1	AZV	MOTIVATION	OTHER-CENTERED EMPATHY	0	1	0	0	0	0	EP_218AZV
EP_218	EXPERIENCE OF ANOTHER	1	AZV	SENSE OF OWNERSHIP	OTHER-CENTERED EMPATHY	0	1	0	0	0	0	EP_218AZV
EP_218	UNPLEASANT	1	AZV	AFFECTIVE VALENCE	OTHER-CENTERED EMPATHY	0	1	0	0	0	0	EP_218AZV
EP_218	QUALITY IMPACT	1	AZV	AFFECTIVE QUALITY	OTHER-CENTERED EMPATHY	0	1	0	0	0	0	EP_218AZV
EP_218	ANALYSIS	1	AZV	ANALYSIS	OTHER-CENTERED EMPATHY	0	1	0	0	0	0	EP_218AZV
EP_218	ANALYSIS	1	AZV	ANALYSIS	OTHER-CENTERED EMPATHY	0	1	0	0	0	0	EP_218AZV
EP_201	UNPLEASANT	1	AZV	AFFECTIVE VALENCE	TRANSPARENT RESONANCE EMPATHY	0	0	1	0	0	0	EP_201AZV
EP_201	QUALITY FEAR	1	AZV	AFFECTIVE QUALITY	TRANSPARENT RESONANCE EMPATHY	0	0	1	0	0	0	EP_201AZV
EP_201	QUALITY SADNESS	1	AZV	AFFECTIVE QUALITY	TRANSPARENT RESONANCE EMPATHY	0	0	1	0	0	0	EP_201AZV
EP_201	CATASTROPHISM JUDGMENT	1	AZV	JUDGMENTS	TRANSPARENT RESONANCE EMPATHY	0	0	1	0	0	0	EP_201AZV
EP_201	ABSENCE OF BODILY SENSATION	1	AZV	BODILY SENSATION	TRANSPARENT RESONANCE EMPATHY	0	0	1	0	0	0	EP_201AZV
EP_201	UNPLEASANT	1	AZV	AFFECTIVE VALENCE	TRANSPARENT RESONANCE EMPATHY	0	0	1	0	0	0	EP_201AZV
EP_201	QUALITY FEAR	1	AZV	AFFECTIVE QUALITY	TRANSPARENT RESONANCE EMPATHY	0	0	1	0	0	0	EP_201AZV
EP_201	ANALYSIS	1	AZV	ANALYSIS	TRANSPARENT RESONANCE EMPATHY	0	0	1	0	0	0	EP_201AZV
EP_201	UNPLEASANT	1	AZV	AFFECTIVE VALENCE	TRANSPARENT RESONANCE EMPATHY	0	0	1	0	0	0	EP_201AZV
EP_201	QUALITY FEAR	1	AZV	AFFECTIVE QUALITY	TRANSPARENT RESONANCE EMPATHY	0	0	1	0	0	0	EP_201AZV
EP_201	QUALITY SADNESS	1	AZV	AFFECTIVE QUALITY	TRANSPARENT RESONANCE EMPATHY	0	0	1	0	0	0	EP_201AZV
EP_201	EXPERIENCE OF ANOTHER	1	AZV	SENSE OF OWNERSHIP	TRANSPARENT RESONANCE EMPATHY	0	0	1	0	0	0	EP_201AZV
EP_201	CATASTROPHISM JUDGMENT	1	AZV	JUDGMENTS	TRANSPARENT RESONANCE EMPATHY	0	0	1	0	0	0	EP_201AZV
EP_201	ABSENCE OF BODILY SENSATION	1	AZV	BODILY SENSATION	TRANSPARENT RESONANCE EMPATHY	0	0	1	0	0	0	EP_201AZV
EP_201	UNPLEASANT	1	AZV	AFFECTIVE VALENCE	TRANSPARENT RESONANCE EMPATHY	0	0	1	0	0	0	EP_201AZV
EP_201	QUALITY IMPACT	1	AZV	AFFECTIVE QUALITY	TRANSPARENT RESONANCE EMPATHY	0	0	1	0	0	0	EP_201AZV
EP_201	ABSENCE OF BODILY SENSATION	1	AZV	BODILY SENSATION	TRANSPARENT RESONANCE EMPATHY	0	0	1	0	0	0	EP_201AZV
EP_201	UNPLEASANT	1	AZV	AFFECTIVE VALENCE	TRANSPARENT RESONANCE EMPATHY	0	0	1	0	0	0	EP_201AZV
EP_201	QUALITY IMPACT	1	AZV	AFFECTIVE QUALITY	TRANSPARENT RESONANCE EMPATHY	0	0	1	0	0	0	EP_201AZV
EP_201	QUALITY IMPACT	1	AZV	AFFECTIVE QUALITY	TRANSPARENT RESONANCE EMPATHY	0	0	1	0	0	PRE-FALL	EP_201AZV
EP_201	ABSENCE OF BODILY SENSATION	1	AZV	BODILY SENSATION	TRANSPARENT RESONANCE EMPATHY	0	0	1	0	0	0	EP_201AZV
EP_203	UNPLEASANT	1	AZV	AFFECTIVE VALENCE	SELF- CENTERED EMPATHY	1	0	0	0	0	0	EP_203AZV
EP_203	QUALITY FEAR	1	AZV	AFFECTIVE QUALITY	SELF- CENTERED EMPATHY	1	0	0	0	0	0	EP_203AZV
EP_203	PROTECTIVE SELF MOTIVATION	1	AZV	MOTIVATION	SELF- CENTERED EMPATHY	1	0	0	0	0	0	EP_203AZV
EP_203	OWN EXPERIENCE	1	AZV	SENSE OF OWNERSHIP	SELF- CENTERED EMPATHY	1	0	0	0	0	0	EP_203AZV
EP_203	UNPLEASANT	1	AZV	AFFECTIVE VALENCE	SELF- CENTERED EMPATHY	1	0	0	0	0	0	EP_203AZV
EP_203	QUALITY FEAR	1	AZV	AFFECTIVE QUALITY	SELF- CENTERED EMPATHY	1	0	0	0	0	0	EP_203AZV
EP_203	PROTECTIVE SELF MOTIVATION	1	AZV	MOTIVATION	SELF- CENTERED EMPATHY	1	0	0	0	0	0	EP_203AZV
EP_203	OWN EXPERIENCE	1	AZV	SENSE OF OWNERSHIP	SELF- CENTERED EMPATHY	1	0	0	0	0	0	EP_203AZV
EP_203	UNPLEASANT	1	AZV	AFFECTIVE VALENCE	SELF- CENTERED EMPATHY	1	0	0	0	0	0	EP_203AZV
EP_203	QUALITY FEAR	1	AZV	AFFECTIVE QUALITY	SELF- CENTERED EMPATHY	1	0	0	0	0	0	EP_203AZV
EP_203	QUALITY SADNESS	1	AZV	AFFECTIVE QUALITY	SELF- CENTERED EMPATHY	1	0	0	0	0	0	EP_203AZV
EP_203	OWN EXPERIENCE	1	AZV	SENSE OF OWNERSHIP	SELF- CENTERED EMPATHY	1	0	0	0	0	0	EP_203AZV
EP_203	UNPLEASANT	1	AZV	AFFECTIVE VALENCE	SELF- CENTERED EMPATHY	1	0	0	0	0	0	EP_203AZV
EP_203	QUALITY FEAR	1	AZV	AFFECTIVE QUALITY	SELF- CENTERED EMPATHY	1	0	0	0	0	0	EP_203AZV
EP_203	INCREASE	1	AZV	KINESTHESIC SENSATION	SELF- CENTERED EMPATHY	1	0	0	0	0	0	EP_203AZV
EP_203	PROTECTIVE SELF MOTIVATION	1	AZV	MOTIVATION	SELF- CENTERED EMPATHY	1	0	0	0	0	0	EP_203AZV
EP_203	OWN EXPERIENCE	1	AZV	SENSE OF OWNERSHIP	SELF- CENTERED EMPATHY	1	0	0	0	0	0	EP_203AZV
EP_204	UNPLEASANT	1	AZV	AFFECTIVE VALENCE	SELF- CENTERED EMPATHY	1	0	0	0	0	0	EP_204AZV
EP_204	QUALITY FEAR	1	AZV	AFFECTIVE QUALITY	SELF- CENTERED EMPATHY	1	0	0	0	0	0	EP_204AZV
EP_204	PROTECTIVE SELF MOTIVATION	1	AZV	MOTIVATION	SELF- CENTERED EMPATHY	1	0	0	0	0	0	EP_204AZV
EP_204	OWN EXPERIENCE	1	AZV	SENSE OF OWNERSHIP	SELF- CENTERED EMPATHY	1	0	0	0	0	0	EP_204AZV
EP_204	UNPLEASANT	1	AZV	AFFECTIVE VALENCE	SELF- CENTERED EMPATHY	1	0	0	0	0	0	EP_204AZV
EP_204	QUALITY FEAR	1	AZV	AFFECTIVE QUALITY	SELF- CENTERED EMPATHY	1	0	0	0	0	0	EP_204AZV
EP_204	OWN EXPERIENCE	1	AZV	SENSE OF OWNERSHIP	SELF- CENTERED EMPATHY	1	0	0	0	0	0	EP_204AZV
EP_204	QUALIFICATION JUDGMENT	1	AZV	JUDGMENTS	SELF- CENTERED EMPATHY	1	0	0	0	0	0	EP_204AZV
EP_204	DISQUALIFICATION JUDGMENT	1	AZV	JUDGMENTS	SELF- CENTERED EMPATHY	1	0	0	0	0	0	EP_204AZV
EP_204	MULTIFOCAL	1	AZV	BODILY SENSATION	SELF- CENTERED EMPATHY	1	0	0	0	0	0	EP_204AZV
EP_204	UNPLEASANT	1	AZV	AFFECTIVE VALENCE	SELF- CENTERED EMPATHY	1	0	0	0	0	0	EP_204AZV
EP_204	QUALITY FEAR	1	AZV	AFFECTIVE QUALITY	SELF- CENTERED EMPATHY	1	0	0	0	0	0	EP_204AZV
EP_204	OWN EXPERIENCE	1	AZV	SENSE OF OWNERSHIP	SELF- CENTERED EMPATHY	1	0	0	0	0	0	EP_204AZV
EP_204	UNPLEASANT	1	AZV	AFFECTIVE VALENCE	SELF- CENTERED EMPATHY	1	0	0	0	0	0	EP_204AZV
EP_204	QUALITY FEAR	1	AZV	AFFECTIVE QUALITY	SELF- CENTERED EMPATHY	1	0	0	0	0	0	EP_204AZV
EP_204	PROTECTIVE SELF MOTIVATION	1	AZV	MOTIVATION	SELF- CENTERED EMPATHY	1	0	0	0	0	0	EP_204AZV
EP_204	OWN EXPERIENCE	1	AZV	SENSE OF OWNERSHIP	SELF- CENTERED EMPATHY	1	0	0	0	0	0	EP_204AZV
EP_204	ANALYSIS	1	AZV	ANALYSIS	SELF- CENTERED EMPATHY	1	0	0	0	0	0	EP_204AZV
EP_205	CATASTROPHISM JUDGMENT	1	AZV	JUDGMENTS	SELF- CENTERED EMPATHY	1	0	0	0	ANTICIPATION	0	EP_205AZV
EP_205	DIFFUSE	1	AZV	BODILY SENSATION	SELF- CENTERED EMPATHY	1	0	0	0	ANTICIPATION	0	EP_205AZV
EP_205	UNPLEASANT	1	AZV	AFFECTIVE VALENCE	SELF- CENTERED EMPATHY	1	0	0	0	ANTICIPATION	0	EP_205AZV
EP_205	QUALITY FEAR	1	AZV	AFFECTIVE QUALITY	SELF- CENTERED EMPATHY	1	0	0	0	ANTICIPATION	0	EP_205AZV
EP_205	OWN EXPERIENCE	1	AZV	SENSE OF OWNERSHIP	SELF- CENTERED EMPATHY	1	0	0	0	ANTICIPATION	0	EP_205AZV
EP_205	UNPLEASANT	1	AZV	AFFECTIVE VALENCE	SELF- CENTERED EMPATHY	1	0	0	0	0	0	EP_205AZV
EP_205	QUALITY FEAR	1	AZV	AFFECTIVE QUALITY	SELF- CENTERED EMPATHY	1	0	0	0	0	0	EP_205AZV
EP_205	QUALITY SADNESS	1	AZV	AFFECTIVE QUALITY	SELF- CENTERED EMPATHY	1	0	0	0	0	0	EP_205AZV
EP_205	INCREASE	1	AZV	KINESTHESIC SENSATION	SELF- CENTERED EMPATHY	1	0	0	0	0	0	EP_205AZV
EP_205	CATASTROPHISM JUDGMENT	1	AZV	JUDGMENTS	SELF- CENTERED EMPATHY	1	0	0	0	0	0	EP_205AZV
EP_205	UNPLEASANT	1	AZV	AFFECTIVE VALENCE	SELF- CENTERED EMPATHY	1	0	0	0	0	0	EP_205AZV
EP_205	QUALITY IMPACT	1	AZV	AFFECTIVE QUALITY	SELF- CENTERED EMPATHY	1	0	0	0	0	0	EP_205AZV
EP_205	QUALIFICATION JUDGMENT	1	AZV	JUDGMENTS	SELF- CENTERED EMPATHY	1	0	0	0	ANTICIPATION	0	EP_205AZV
EP_205	QUALIFICATION JUDGMENT	1	AZV	JUDGMENTS	SELF- CENTERED EMPATHY	1	0	0	0	ANTICIPATION	0	EP_205AZV
EP_205	OWN EXPERIENCE	1	AZV	SENSE OF OWNERSHIP	SELF- CENTERED EMPATHY	1	0	0	0	0	0	EP_205AZV
EP_206	ABSENCE OF BODILY SENSATION	1	AZV	BODILY SENSATION	TRANSPARENT RESONANCE EMPATHY	0	0	1	0	0	PRE-FALL	EP_206AZV
EP_206	CATASTROPHISM JUDGMENT	1	AZV	JUDGMENTS	TRANSPARENT RESONANCE EMPATHY	0	0	1	0	0	PRE-FALL	EP_206AZV
EP_206	ANALYSIS	1	AZV	ANALYSIS	TRANSPARENT RESONANCE EMPATHY	0	0	1	0	0	PRE-FALL	EP_206AZV
EP_206	ABSENCE OF BODILY SENSATION	1	AZV	BODILY SENSATION	TRANSPARENT RESONANCE EMPATHY	0	0	1	0	0	PRE-FALL	EP_206AZV
EP_206	UNPLEASANT	1	AZV	AFFECTIVE VALENCE	TRANSPARENT RESONANCE EMPATHY	0	0	1	0	0	PRE-FALL	EP_206AZV
EP_206	QUALITY SADNESS	1	AZV	AFFECTIVE QUALITY	TRANSPARENT RESONANCE EMPATHY	0	0	1	0	0	PRE-FALL	EP_206AZV
EP_206	ABSENCE OF BODILY SENSATION	1	AZV	BODILY SENSATION	TRANSPARENT RESONANCE EMPATHY	0	0	1	0	0	0	EP_206AZV
EP_206	OWN EXPERIENCE	1	AZV	SENSE OF OWNERSHIP	TRANSPARENT RESONANCE EMPATHY	0	0	1	0	0	0	EP_206AZV
EP_206	ANALYSIS	1	AZV	ANALYSIS	TRANSPARENT RESONANCE EMPATHY	0	0	1	0	0	0	EP_206AZV
EP_206	ABSENCE OF BODILY SENSATION	1	AZV	BODILY SENSATION	TRANSPARENT RESONANCE EMPATHY	0	0	1	0	0	0	EP_206AZV
EP_206	ABSENCE OF MOTIVATION	1	AZV	MOTIVATION	TRANSPARENT RESONANCE EMPATHY	0	0	1	0	0	0	EP_206AZV
EP_206	QUALIFICATION JUDGMENT	1	AZV	JUDGMENTS	TRANSPARENT RESONANCE EMPATHY	0	0	1	0	0	0	EP_206AZV
EP_206	ANALYSIS	1	AZV	ANALYSIS	TRANSPARENT RESONANCE EMPATHY	0	0	1	0	0	0	EP_206AZV
EP_206	OWN EXPERIENCE	1	AZV	SENSE OF OWNERSHIP	TRANSPARENT RESONANCE EMPATHY	0	0	1	0	0	0	EP_206AZV
EP_207	UNPLEASANT	1	AZV	AFFECTIVE VALENCE	TRANSPARENT RESONANCE EMPATHY	0	0	1	0	0	0	EP_207AZV
EP_207	QUALITY IMPACT	1	AZV	AFFECTIVE QUALITY	TRANSPARENT RESONANCE EMPATHY	0	0	1	0	0	0	EP_207AZV
EP_207	QUALIFICATION JUDGMENT	1	AZV	JUDGMENTS	TRANSPARENT RESONANCE EMPATHY	0	0	1	0	0	0	EP_207AZV
EP_207	CATASTROPHISM JUDGMENT	1	AZV	JUDGMENTS	TRANSPARENT RESONANCE EMPATHY	0	0	1	0	0	0	EP_207AZV
EP_207	DISQUALIFICATION JUDGMENT	1	AZV	JUDGMENTS	TRANSPARENT RESONANCE EMPATHY	0	0	1	0	0	0	EP_207AZV
EP_207	CATASTROPHISM JUDGMENT	1	AZV	JUDGMENTS	TRANSPARENT RESONANCE EMPATHY	0	0	1	0	0	0	EP_207AZV
EP_207	UNPLEASANT	1	AZV	AFFECTIVE VALENCE	TRANSPARENT RESONANCE EMPATHY	0	0	1	0	0	0	EP_207AZV
EP_207	QUALITY IMPACT	1	AZV	AFFECTIVE QUALITY	TRANSPARENT RESONANCE EMPATHY	0	0	1	0	0	0	EP_207AZV
EP_207	CATASTROPHISM JUDGMENT	1	AZV	JUDGMENTS	TRANSPARENT RESONANCE EMPATHY	0	0	1	0	0	0	EP_207AZV
EP_207	QUALITY IMPACT	1	AZV	AFFECTIVE QUALITY	TRANSPARENT RESONANCE EMPATHY	0	0	1	0	0	PRE-FALL	EP_207AZV
EP_207	ABSENCE OF BODILY SENSATION	1	AZV	BODILY SENSATION	TRANSPARENT RESONANCE EMPATHY	0	0	1	0	0	0	EP_207AZV
EP_207	PROTECTIVE SELF MOTIVATION	1	AZV	MOTIVATION	TRANSPARENT RESONANCE EMPATHY	0	0	1	0	0	0	EP_207AZV
EP_207	OWN EXPERIENCE	1	AZV	SENSE OF OWNERSHIP	TRANSPARENT RESONANCE EMPATHY	0	0	1	0	0	0	EP_207AZV
EP_207	ABSENCE OF BODILY SENSATION	1	AZV	BODILY SENSATION	TRANSPARENT RESONANCE EMPATHY	0	0	1	0	0	PRE-FALL	EP_207AZV
EP_207	MOTIVATION TO HELP OTHERS	1	AZV	MOTIVATION	TRANSPARENT RESONANCE EMPATHY	0	0	1	0	0	PRE-FALL	EP_207AZV
EP_207	ABSENCE OF BODILY SENSATION	1	AZV	BODILY SENSATION	TRANSPARENT RESONANCE EMPATHY	0	0	1	0	0	0	EP_207AZV
EP_207	CATASTROPHISM JUDGMENT	1	AZV	JUDGMENTS	TRANSPARENT RESONANCE EMPATHY	0	0	1	0	0	0	EP_207AZV
EP_207	UNPLEASANT	1	AZV	AFFECTIVE VALENCE	TRANSPARENT RESONANCE EMPATHY	0	0	1	0	0	0	EP_207AZV
EP_207	ABSENCE OF MOTIVATION	1	AZV	MOTIVATION	TRANSPARENT RESONANCE EMPATHY	0	0	1	0	0	0	EP_207AZV
EP_207	OWN EXPERIENCE	1	AZV	SENSE OF OWNERSHIP	TRANSPARENT RESONANCE EMPATHY	0	0	1	0	0	0	EP_207AZV
EP_207	DISQUALIFICATION JUDGMENT	1	AZV	JUDGMENTS	TRANSPARENT RESONANCE EMPATHY	0	0	1	0	0	0	EP_207AZV
EP_207	CATASTROPHISM JUDGMENT	1	AZV	JUDGMENTS	TRANSPARENT RESONANCE EMPATHY	0	0	1	0	0	0	EP_207AZV
EP_207	ABSENCE OF BODILY SENSATION	1	AZV	BODILY SENSATION	TRANSPARENT RESONANCE EMPATHY	0	0	1	0	0	0	EP_207AZV
EP_207	UNPLEASANT	1	AZV	AFFECTIVE VALENCE	TRANSPARENT RESONANCE EMPATHY	0	0	1	0	0	0	EP_207AZV
EP_207	QUALITY SADNESS	1	AZV	AFFECTIVE QUALITY	TRANSPARENT RESONANCE EMPATHY	0	0	1	0	0	0	EP_207AZV
EP_208	UNPLEASANT	1	AZV	AFFECTIVE VALENCE	SELF- CENTERED EMPATHY	1	0	0	0	ANTICIPATION	0	EP_208AZV
EP_208	PROTECTIVE SELF MOTIVATION	1	AZV	MOTIVATION	SELF- CENTERED EMPATHY	1	0	0	0	ANTICIPATION	0	EP_208AZV
EP_208	OWN EXPERIENCE	1	AZV	SENSE OF OWNERSHIP	SELF- CENTERED EMPATHY	1	0	0	0	ANTICIPATION	0	EP_208AZV
EP_208	OWN EXPERIENCE	1	AZV	SENSE OF OWNERSHIP	SELF- CENTERED EMPATHY	1	0	0	0	ANTICIPATION	0	EP_208AZV
EP_208	FOCAL	1	AZV	BODILY SENSATION	SELF- CENTERED EMPATHY	1	0	0	0	ANTICIPATION	0	EP_208AZV
EP_208	UNPLEASANT	1	AZV	AFFECTIVE VALENCE	SELF- CENTERED EMPATHY	1	0	0	0	ANTICIPATION	0	EP_208AZV
EP_208	QUALITY FEAR	1	AZV	AFFECTIVE QUALITY	SELF- CENTERED EMPATHY	1	0	0	0	ANTICIPATION	0	EP_208AZV
EP_208	FOCAL	1	AZV	BODILY SENSATION	SELF- CENTERED EMPATHY	1	0	0	0	ANTICIPATION	0	EP_208AZV
EP_208	UNPLEASANT	1	AZV	AFFECTIVE VALENCE	SELF- CENTERED EMPATHY	1	0	0	0	ANTICIPATION	0	EP_208AZV
EP_208	QUALITY FEAR	1	AZV	AFFECTIVE QUALITY	SELF- CENTERED EMPATHY	1	0	0	0	ANTICIPATION	0	EP_208AZV
EP_208	FOCAL	1	AZV	BODILY SENSATION	SELF- CENTERED EMPATHY	1	0	0	0	ANTICIPATION	0	EP_208AZV
EP_208	UNPLEASANT	1	AZV	AFFECTIVE VALENCE	SELF- CENTERED EMPATHY	1	0	0	0	ANTICIPATION	0	EP_208AZV
EP_208	QUALITY FEAR	1	AZV	AFFECTIVE QUALITY	SELF- CENTERED EMPATHY	1	0	0	0	ANTICIPATION	0	EP_208AZV
EP_208	UNPLEASANT	1	AZV	AFFECTIVE VALENCE	SELF- CENTERED EMPATHY	1	0	0	0	0	0	EP_208AZV
EP_208	QUALITY FEAR	1	AZV	AFFECTIVE QUALITY	SELF- CENTERED EMPATHY	1	0	0	0	0	0	EP_208AZV
EP_208	FOCAL	1	AZV	BODILY SENSATION	SELF- CENTERED EMPATHY	1	0	0	0	0	0	EP_208AZV
EP_208	UNPLEASANT	1	AZV	AFFECTIVE VALENCE	SELF- CENTERED EMPATHY	1	0	0	0	0	0	EP_208AZV
EP_208	QUALITY FEAR	1	AZV	AFFECTIVE QUALITY	SELF- CENTERED EMPATHY	1	0	0	0	0	0	EP_208AZV
EP_208	FOCAL	1	AZV	BODILY SENSATION	SELF- CENTERED EMPATHY	1	0	0	0	0	0	EP_208AZV
EP_208	UNPLEASANT	1	AZV	AFFECTIVE VALENCE	SELF- CENTERED EMPATHY	1	0	0	0	0	0	EP_208AZV
EP_208	QUALITY ANGER	1	AZV	AFFECTIVE QUALITY	SELF- CENTERED EMPATHY	1	0	0	0	0	0	EP_208AZV
EP_208	QUALITY FEAR	1	AZV	AFFECTIVE QUALITY	SELF- CENTERED EMPATHY	1	0	0	0	0	0	EP_208AZV
EP_208	UNPLEASANT	1	AZV	AFFECTIVE VALENCE	SELF- CENTERED EMPATHY	1	0	0	0	ANTICIPATION	0	EP_208AZV
EP_208	QUALITY FEAR	1	AZV	AFFECTIVE QUALITY	SELF- CENTERED EMPATHY	1	0	0	0	ANTICIPATION	0	EP_208AZV
EP_209	QUALIFICATION JUDGMENT	1	AZV	JUDGMENTS	TRANSPARENT RESONANCE EMPATHY	0	0	1	0	0	PRE-FALL	EP_209AZV
EP_209	ANALYSIS	1	AZV	ANALYSIS	TRANSPARENT RESONANCE EMPATHY	0	0	1	0	0	PRE-FALL	EP_209AZV
EP_209	ABSENCE OF BODILY SENSATION	1	AZV	BODILY SENSATION	TRANSPARENT RESONANCE EMPATHY	0	0	1	0	0	PRE-FALL	EP_209AZV
EP_209	UNPLEASANT	1	AZV	AFFECTIVE VALENCE	TRANSPARENT RESONANCE EMPATHY	0	0	1	0	0	PRE-FALL	EP_209AZV
EP_209	QUALITY FEAR	1	AZV	AFFECTIVE QUALITY	TRANSPARENT RESONANCE EMPATHY	0	0	1	0	0	PRE-FALL	EP_209AZV
EP_209	ANALYSIS	1	AZV	ANALYSIS	TRANSPARENT RESONANCE EMPATHY	0	0	1	0	0	PRE-FALL	EP_209AZV
EP_209	ABSENCE OF BODILY SENSATION	1	AZV	BODILY SENSATION	TRANSPARENT RESONANCE EMPATHY	0	0	1	0	0	PRE-FALL	EP_209AZV
EP_209	UNPLEASANT	1	AZV	AFFECTIVE VALENCE	TRANSPARENT RESONANCE EMPATHY	0	0	1	0	0	PRE-FALL	EP_209AZV
EP_209	QUALITY FEAR	1	AZV	AFFECTIVE QUALITY	TRANSPARENT RESONANCE EMPATHY	0	0	1	0	0	PRE-FALL	EP_209AZV
EP_209	CATASTROPHISM JUDGMENT	1	AZV	JUDGMENTS	TRANSPARENT RESONANCE EMPATHY	0	0	1	0	0	PRE-FALL	EP_209AZV
EP_209	ABSENCE OF BODILY SENSATION	1	AZV	BODILY SENSATION	TRANSPARENT RESONANCE EMPATHY	0	0	1	0	0	0	EP_209AZV
EP_209	ABSENCE OF BODILY SENSATION	1	AZV	BODILY SENSATION	TRANSPARENT RESONANCE EMPATHY	0	0	1	0	0	0	EP_209AZV
EP_209	UNPLEASANT	1	AZV	AFFECTIVE VALENCE	TRANSPARENT RESONANCE EMPATHY	0	0	1	0	0	0	EP_209AZV
EP_209	QUALITY SADNESS	1	AZV	AFFECTIVE QUALITY	TRANSPARENT RESONANCE EMPATHY	0	0	1	0	0	0	EP_209AZV
EP_209	OWN EXPERIENCE	1	AZV	SENSE OF OWNERSHIP	TRANSPARENT RESONANCE EMPATHY	0	0	1	0	0	PRE-FALL	EP_209AZV
EP_209	QUALIFICATION JUDGMENT	1	AZV	JUDGMENTS	TRANSPARENT RESONANCE EMPATHY	0	0	1	0	0	PRE-FALL	EP_209AZV
EP_209	ANALYSIS	1	AZV	ANALYSIS	TRANSPARENT RESONANCE EMPATHY	0	0	1	0	0	PRE-FALL	EP_209AZV
EP_209	OWN EXPERIENCE	1	AZV	SENSE OF OWNERSHIP	TRANSPARENT RESONANCE EMPATHY	0	0	1	0	0	0	EP_209AZV
EP_209	OWN EXPERIENCE	1	AZV	SENSE OF OWNERSHIP	TRANSPARENT RESONANCE EMPATHY	0	0	1	0	0	0	EP_209AZV
EP_220	CATASTROPHISM JUDGMENT	1	AZV	JUDGMENTS	OTHER-CENTERED EMPATHY	0	1	0	0	ANTICIPATION	0	EP_220AZV
EP_220	UNPLEASANT	1	AZV	AFFECTIVE VALENCE	OTHER-CENTERED EMPATHY	0	1	0	0	ANTICIPATION	0	EP_220AZV
EP_220	QUALITY IMPACT	1	AZV	AFFECTIVE QUALITY	OTHER-CENTERED EMPATHY	0	1	0	0	ANTICIPATION	0	EP_220AZV
EP_220	CATASTROPHISM JUDGMENT	1	AZV	JUDGMENTS	OTHER-CENTERED EMPATHY	0	1	0	0	ANTICIPATION	0	EP_220AZV
EP_220	CATASTROPHISM JUDGMENT	1	AZV	JUDGMENTS	OTHER-CENTERED EMPATHY	0	1	0	0	0	0	EP_220AZV
EP_220	UNPLEASANT	1	AZV	AFFECTIVE VALENCE	OTHER-CENTERED EMPATHY	0	1	0	0	0	0	EP_220AZV
EP_220	QUALITY IMPACT	1	AZV	AFFECTIVE QUALITY	OTHER-CENTERED EMPATHY	0	1	0	0	0	0	EP_220AZV
EP_220	ANALYSIS	1	AZV	ANALYSIS	OTHER-CENTERED EMPATHY	0	1	0	0	0	0	EP_220AZV
EP_220	DIFFUSE	1	AZV	BODILY SENSATION	OTHER-CENTERED EMPATHY	0	1	0	0	ANTICIPATION	0	EP_220AZV
EP_220	UNPLEASANT	1	AZV	AFFECTIVE VALENCE	OTHER-CENTERED EMPATHY	0	1	0	0	ANTICIPATION	0	EP_220AZV
EP_220	QUALITY FEAR	1	AZV	AFFECTIVE QUALITY	OTHER-CENTERED EMPATHY	0	1	0	0	ANTICIPATION	0	EP_220AZV
EP_220	FOCAL	1	AZV	BODILY SENSATION	OTHER-CENTERED EMPATHY	0	1	0	0	0	0	EP_220AZV
EP_220	UNPLEASANT	1	AZV	AFFECTIVE VALENCE	OTHER-CENTERED EMPATHY	0	1	0	0	0	0	EP_220AZV
EP_220	QUALITY SADNESS	1	AZV	AFFECTIVE QUALITY	OTHER-CENTERED EMPATHY	0	1	0	0	0	0	EP_220AZV
EP_220	MOTIVATION TO HELP OTHERS	1	AZV	MOTIVATION	OTHER-CENTERED EMPATHY	0	1	0	0	0	0	EP_220AZV
EP_220	EXPERIENCE OF ANOTHER	1	AZV	SENSE OF OWNERSHIP	OTHER-CENTERED EMPATHY	0	1	0	0	0	0	EP_220AZV
EP_220	UNPLEASANT	1	AZV	AFFECTIVE VALENCE	OTHER-CENTERED EMPATHY	0	1	0	0	0	0	EP_220AZV
EP_220	QUALITY ANGER	1	AZV	AFFECTIVE QUALITY	OTHER-CENTERED EMPATHY	0	1	0	0	0	0	EP_220AZV
EP_220	QUALITY FEAR	1	AZV	AFFECTIVE QUALITY	OTHER-CENTERED EMPATHY	0	1	0	0	0	0	EP_220AZV
EP_220	QUALITY SADNESS	1	AZV	AFFECTIVE QUALITY	OTHER-CENTERED EMPATHY	0	1	0	0	0	0	EP_220AZV
EP_220	UNPLEASANT	1	AZV	AFFECTIVE VALENCE	OTHER-CENTERED EMPATHY	0	1	0	0	0	0	EP_220AZV
EP_220	QUALITY SADNESS	1	AZV	AFFECTIVE QUALITY	OTHER-CENTERED EMPATHY	0	1	0	0	0	0	EP_220AZV
EP_222	INCREASE	1	AZV	KINESTHESIC SENSATION	SELF- CENTERED EMPATHY	1	0	0	0	0	0	EP_222AZV
EP_222	OWN EXPERIENCE	1	AZV	SENSE OF OWNERSHIP	SELF- CENTERED EMPATHY	1	0	0	0	0	0	EP_222AZV
EP_222	UNPLEASANT	1	AZV	AFFECTIVE VALENCE	SELF- CENTERED EMPATHY	1	0	0	0	0	0	EP_222AZV
EP_222	QUALITY FEAR	1	AZV	AFFECTIVE QUALITY	SELF- CENTERED EMPATHY	1	0	0	0	0	0	EP_222AZV
EP_222	INCREASE	1	AZV	KINESTHESIC SENSATION	SELF- CENTERED EMPATHY	1	0	0	0	0	0	EP_222AZV
EP_222	OWN EXPERIENCE	1	AZV	SENSE OF OWNERSHIP	SELF- CENTERED EMPATHY	1	0	0	0	0	0	EP_222AZV
EP_222	DIFFUSE	1	AZV	BODILY SENSATION	SELF- CENTERED EMPATHY	1	0	0	0	0	0	EP_222AZV
EP_222	UNPLEASANT	1	AZV	AFFECTIVE VALENCE	SELF- CENTERED EMPATHY	1	0	0	0	0	0	EP_222AZV
EP_222	QUALITY SADNESS	1	AZV	AFFECTIVE QUALITY	SELF- CENTERED EMPATHY	1	0	0	0	0	0	EP_222AZV
EP_222	PROTECTIVE SELF MOTIVATION	1	AZV	MOTIVATION	SELF- CENTERED EMPATHY	1	0	0	0	0	0	EP_222AZV
EP_222	OWN EXPERIENCE	1	AZV	SENSE OF OWNERSHIP	SELF- CENTERED EMPATHY	1	0	0	0	0	0	EP_222AZV
EP_222	UNPLEASANT	1	AZV	AFFECTIVE VALENCE	SELF- CENTERED EMPATHY	1	0	0	0	0	0	EP_222AZV
EP_222	QUALITY FEAR	1	AZV	AFFECTIVE QUALITY	SELF- CENTERED EMPATHY	1	0	0	0	0	0	EP_222AZV
EP_221	ANALYSIS	1	AZV	ANALYSIS	NON-RESONANCE EMPATHY	0	0	0	1	0	0	EP_221AZV
EP_221	ANALYSIS	1	AZV	ANALYSIS	NON-RESONANCE EMPATHY	0	0	0	1	0	0	EP_221AZV
EP_221	ABSENCE OF BODILY SENSATION	1	AZV	BODILY SENSATION	NON-RESONANCE EMPATHY	0	0	0	1	0	0	EP_221AZV
EP_221	NEUTRAL	1	AZV	AFFECTIVE VALENCE	NON-RESONANCE EMPATHY	0	0	0	1	0	0	EP_221AZV
EP_221	ABSENCE OF AFFECTIVE QUALITY	1	AZV	AFFECTIVE QUALITY	NON-RESONANCE EMPATHY	0	0	0	1	0	0	EP_221AZV
EP_221	OWN EXPERIENCE	1	AZV	SENSE OF OWNERSHIP	NON-RESONANCE EMPATHY	0	0	0	1	0	0	EP_221AZV
EP_221	TRIVIALIZATION JUDGMENT	1	AZV	JUDGMENTS	NON-RESONANCE EMPATHY	0	0	0	1	0	0	EP_221AZV
EP_221	ANALYSIS	1	AZV	ANALYSIS	NON-RESONANCE EMPATHY	0	0	0	1	0	0	EP_221AZV
EP_221	OWN EXPERIENCE	1	AZV	SENSE OF OWNERSHIP	NON-RESONANCE EMPATHY	0	0	0	1	0	0	EP_221AZV
EP_221	TRIVIALIZATION JUDGMENT	1	AZV	JUDGMENTS	NON-RESONANCE EMPATHY	0	0	0	1	0	0	EP_221AZV
EP_223	CATASTROPHISM JUDGMENT	1	AZV	JUDGMENTS	TRANSPARENT RESONANCE EMPATHY	0	0	1	0	0	PRE-FALL	EP_223AZV
EP_223	UNPLEASANT	1	AZV	AFFECTIVE VALENCE	TRANSPARENT RESONANCE EMPATHY	0	0	1	0	0	0	EP_223AZV
EP_223	QUALITY FEAR	1	AZV	AFFECTIVE QUALITY	TRANSPARENT RESONANCE EMPATHY	0	0	1	0	0	0	EP_223AZV
EP_223	EXPERIENCE OF ANOTHER	1	AZV	SENSE OF OWNERSHIP	TRANSPARENT RESONANCE EMPATHY	0	0	1	0	0	0	EP_223AZV
EP_223	ABSENCE OF BODILY SENSATION	1	AZV	BODILY SENSATION	TRANSPARENT RESONANCE EMPATHY	0	0	1	0	0	0	EP_223AZV
EP_223	ANALYSIS	1	AZV	ANALYSIS	TRANSPARENT RESONANCE EMPATHY	0	0	1	0	0	0	EP_223AZV
EP_223	CATASTROPHISM JUDGMENT	1	AZV	JUDGMENTS	TRANSPARENT RESONANCE EMPATHY	0	0	1	0	0	PRE-FALL	EP_223AZV
EP_223	ANALYSIS	1	AZV	ANALYSIS	TRANSPARENT RESONANCE EMPATHY	0	0	1	0	0	PRE-FALL	EP_223AZV
EP_223	ABSENCE OF BODILY SENSATION	1	AZV	BODILY SENSATION	TRANSPARENT RESONANCE EMPATHY	0	0	1	0	0	0	EP_223AZV
EP_223	ANALYSIS	1	AZV	ANALYSIS	TRANSPARENT RESONANCE EMPATHY	0	0	1	0	0	0	EP_223AZV
EP_223	ABSENCE OF BODILY SENSATION	1	AZV	BODILY SENSATION	TRANSPARENT RESONANCE EMPATHY	0	0	1	0	0	0	EP_223AZV
EP_223	MOTIVATION TO HELP OTHERS	1	AZV	MOTIVATION	TRANSPARENT RESONANCE EMPATHY	0	0	1	0	0	0	EP_223AZV
EP_223	EXPERIENCE OF ANOTHER	1	AZV	SENSE OF OWNERSHIP	TRANSPARENT RESONANCE EMPATHY	0	0	1	0	0	0	EP_223AZV
EP_223	MOTIVATION TO HELP OTHERS	1	AZV	MOTIVATION	TRANSPARENT RESONANCE EMPATHY	0	0	1	0	0	PRE-FALL	EP_223AZV
EP_223	UNPLEASANT	1	AZV	AFFECTIVE VALENCE	TRANSPARENT RESONANCE EMPATHY	0	0	1	0	0	0	EP_223AZV
EP_223	QUALITY FEAR	1	AZV	AFFECTIVE QUALITY	TRANSPARENT RESONANCE EMPATHY	0	0	1	0	0	0	EP_223AZV
EP_224	NEUTRAL	1	AZV	AFFECTIVE VALENCE	NON-RESONANCE EMPATHY	0	0	0	1	0	PRE-FALL	EP_224AZV
EP_224	ABSENCE OF AFFECTIVE QUALITY	1	AZV	AFFECTIVE QUALITY	NON-RESONANCE EMPATHY	0	0	0	1	0	PRE-FALL	EP_224AZV
EP_224	TRIVIALIZATION JUDGMENT	1	AZV	JUDGMENTS	NON-RESONANCE EMPATHY	0	0	0	1	0	PRE-FALL	EP_224AZV
EP_224	ANALYSIS	1	AZV	ANALYSIS	NON-RESONANCE EMPATHY	0	0	0	1	0	PRE-FALL	EP_224AZV
EP_224	QUALIFICATION JUDGMENT	1	AZV	JUDGMENTS	NON-RESONANCE EMPATHY	0	0	0	1	0	0	EP_224AZV
EP_224	ANALYSIS	1	AZV	ANALYSIS	NON-RESONANCE EMPATHY	0	0	0	1	0	0	EP_224AZV
EP_224	ABSENCE OF MOTIVATION	1	AZV	MOTIVATION	NON-RESONANCE EMPATHY	0	0	0	1	0	0	EP_224AZV
EP_224	ABSENCE OF BODILY SENSATION	1	AZV	BODILY SENSATION	NON-RESONANCE EMPATHY	0	0	0	1	0	0	EP_224AZV
EP_224	NEUTRAL	1	AZV	AFFECTIVE VALENCE	NON-RESONANCE EMPATHY	0	0	0	1	0	0	EP_224AZV
EP_224	ABSENCE OF AFFECTIVE QUALITY	1	AZV	AFFECTIVE QUALITY	NON-RESONANCE EMPATHY	0	0	0	1	0	0	EP_224AZV
EP_224	OWN EXPERIENCE	1	AZV	SENSE OF OWNERSHIP	NON-RESONANCE EMPATHY	0	0	0	1	0	0	EP_224AZV
EP_224	TRIVIALIZATION JUDGMENT	1	AZV	JUDGMENTS	NON-RESONANCE EMPATHY	0	0	0	1	0	0	EP_224AZV
EP_224	QUALIFICATION JUDGMENT	1	AZV	JUDGMENTS	NON-RESONANCE EMPATHY	0	0	0	1	0	0	EP_224AZV
EP_225	CATASTROPHISM JUDGMENT	1	AZV	JUDGMENTS	SELF- CENTERED EMPATHY	1	0	0	0	ANTICIPATION	0	EP_225AZV
EP_225	UNPLEASANT	1	AZV	AFFECTIVE VALENCE	SELF- CENTERED EMPATHY	1	0	0	0	0	0	EP_225AZV
EP_225	QUALITY SADNESS	1	AZV	AFFECTIVE QUALITY	SELF- CENTERED EMPATHY	1	0	0	0	0	0	EP_225AZV
EP_225	UNPLEASANT	1	AZV	AFFECTIVE VALENCE	SELF- CENTERED EMPATHY	1	0	0	0	0	0	EP_225AZV
EP_225	QUALITY SADNESS	1	AZV	AFFECTIVE QUALITY	SELF- CENTERED EMPATHY	1	0	0	0	0	0	EP_225AZV
EP_225	UNPLEASANT	1	AZV	AFFECTIVE VALENCE	SELF- CENTERED EMPATHY	1	0	0	0	ANTICIPATION	0	EP_225AZV
EP_225	QUALITY FEAR	1	AZV	AFFECTIVE QUALITY	SELF- CENTERED EMPATHY	1	0	0	0	ANTICIPATION	0	EP_225AZV
EP_225	MULTIFOCAL	1	AZV	BODILY SENSATION	SELF- CENTERED EMPATHY	1	0	0	0	ANTICIPATION	0	EP_225AZV
EP_225	UNPLEASANT	1	AZV	AFFECTIVE VALENCE	SELF- CENTERED EMPATHY	1	0	0	0	ANTICIPATION	0	EP_225AZV
EP_225	QUALITY FEAR	1	AZV	AFFECTIVE QUALITY	SELF- CENTERED EMPATHY	1	0	0	0	ANTICIPATION	0	EP_225AZV
EP_225	PROTECTIVE SELF MOTIVATION	1	AZV	MOTIVATION	SELF- CENTERED EMPATHY	1	0	0	0	ANTICIPATION	0	EP_225AZV
EP_225	OWN EXPERIENCE	1	AZV	SENSE OF OWNERSHIP	SELF- CENTERED EMPATHY	1	0	0	0	ANTICIPATION	0	EP_225AZV
EP_225	MULTIFOCAL	1	AZV	BODILY SENSATION	SELF- CENTERED EMPATHY	1	0	0	0	0	0	EP_225AZV
EP_225	UNPLEASANT	1	AZV	AFFECTIVE VALENCE	SELF- CENTERED EMPATHY	1	0	0	0	0	0	EP_225AZV
EP_225	QUALITY FEAR	1	AZV	AFFECTIVE QUALITY	SELF- CENTERED EMPATHY	1	0	0	0	0	0	EP_225AZV
EP_225	OWN EXPERIENCE	1	AZV	SENSE OF OWNERSHIP	SELF- CENTERED EMPATHY	1	0	0	0	0	0	EP_225AZV
EP_225	UNPLEASANT	1	AZV	AFFECTIVE VALENCE	SELF- CENTERED EMPATHY	1	0	0	0	0	0	EP_225AZV
EP_225	QUALITY SADNESS	1	AZV	AFFECTIVE QUALITY	SELF- CENTERED EMPATHY	1	0	0	0	0	0	EP_225AZV
EP_225	CATASTROPHISM JUDGMENT	1	AZV	JUDGMENTS	SELF- CENTERED EMPATHY	1	0	0	0	0	0	EP_225AZV
EP_225	PLEASANT FOR RECOVERY	1	AZV	AFFECTIVE VALENCE	SELF- CENTERED EMPATHY	1	0	0	0	0	0	EP_225AZV
EP_225	QUALITY RECOVERY RELIEF	1	AZV	AFFECTIVE QUALITY	SELF- CENTERED EMPATHY	1	0	0	0	0	0	EP_225AZV
EP_225	UNPLEASANT	1	AZV	AFFECTIVE VALENCE	SELF- CENTERED EMPATHY	1	0	0	0	0	0	EP_225AZV
EP_225	QUALITY FEAR	1	AZV	AFFECTIVE QUALITY	SELF- CENTERED EMPATHY	1	0	0	0	0	0	EP_225AZV
EP_225	QUALITY SADNESS	1	AZV	AFFECTIVE QUALITY	SELF- CENTERED EMPATHY	1	0	0	0	0	0	EP_225AZV
EP_225	OWN EXPERIENCE	1	AZV	SENSE OF OWNERSHIP	SELF- CENTERED EMPATHY	1	0	0	0	0	0	EP_225AZV
EP_226	UNPLEASANT	1	AZV	AFFECTIVE VALENCE	OTHER-CENTERED EMPATHY	0	1	0	0	0	0	EP_226AZV
EP_226	QUALITY FEAR	1	AZV	AFFECTIVE QUALITY	OTHER-CENTERED EMPATHY	0	1	0	0	0	0	EP_226AZV
EP_226	UNPLEASANT	1	AZV	AFFECTIVE VALENCE	OTHER-CENTERED EMPATHY	0	1	0	0	ANTICIPATION	0	EP_226AZV
EP_226	QUALITY FEAR	1	AZV	AFFECTIVE QUALITY	OTHER-CENTERED EMPATHY	0	1	0	0	ANTICIPATION	0	EP_226AZV
EP_226	DIFFUSE	1	AZV	BODILY SENSATION	OTHER-CENTERED EMPATHY	0	1	0	0	0	0	EP_226AZV
EP_226	UNPLEASANT	1	AZV	AFFECTIVE VALENCE	OTHER-CENTERED EMPATHY	0	1	0	0	0	0	EP_226AZV
EP_226	QUALITY IMPACT	1	AZV	AFFECTIVE QUALITY	OTHER-CENTERED EMPATHY	0	1	0	0	0	0	EP_226AZV
EP_226	MOTIVATION TO HELP OTHERS	1	AZV	MOTIVATION	OTHER-CENTERED EMPATHY	0	1	0	0	0	0	EP_226AZV
EP_226	EXPERIENCE OF ANOTHER	1	AZV	SENSE OF OWNERSHIP	OTHER-CENTERED EMPATHY	0	1	0	0	0	0	EP_226AZV
EP_226	PLEASANT FOR RECOVERY	1	AZV	AFFECTIVE VALENCE	OTHER-CENTERED EMPATHY	0	1	0	0	0	0	EP_226AZV
EP_226	QUALITY RECOVERY RELIEF	1	AZV	AFFECTIVE QUALITY	OTHER-CENTERED EMPATHY	0	1	0	0	0	0	EP_226AZV
EP_226	MOTIVATION TO HELP OTHERS	1	AZV	MOTIVATION	OTHER-CENTERED EMPATHY	0	1	0	0	0	0	EP_226AZV
EP_226	EXPERIENCE OF ANOTHER	1	AZV	SENSE OF OWNERSHIP	OTHER-CENTERED EMPATHY	0	1	0	0	0	0	EP_226AZV
EP_226	CATASTROPHISM JUDGMENT	1	AZV	JUDGMENTS	OTHER-CENTERED EMPATHY	0	1	0	0	ANTICIPATION	0	EP_226AZV
EP_227	OWN EXPERIENCE	1	AZV	SENSE OF OWNERSHIP	TRANSPARENT RESONANCE EMPATHY	0	0	1	0	0	0	EP_227AZV
EP_227	ABSENCE OF BODILY SENSATION	1	AZV	BODILY SENSATION	TRANSPARENT RESONANCE EMPATHY	0	0	1	0	0	0	EP_227AZV
EP_227	UNPLEASANT	1	AZV	AFFECTIVE VALENCE	TRANSPARENT RESONANCE EMPATHY	0	0	1	0	0	PRE-FALL	EP_227AZV
EP_227	QUALITY FEAR	1	AZV	AFFECTIVE QUALITY	TRANSPARENT RESONANCE EMPATHY	0	0	1	0	0	PRE-FALL	EP_227AZV
EP_227	ABSENCE OF BODILY SENSATION	1	AZV	BODILY SENSATION	TRANSPARENT RESONANCE EMPATHY	0	0	1	0	0	0	EP_227AZV
EP_227	ABSENCE OF MOTIVATION	1	AZV	MOTIVATION	TRANSPARENT RESONANCE EMPATHY	0	0	1	0	0	0	EP_227AZV
EP_229	ANALYSIS	1	AZV	ANALYSIS	OTHER-CENTERED EMPATHY	0	1	0	0	ANTICIPATION	0	EP_229AZV
EP_229	MOTIVATION TO HELP OTHERS	1	AZV	MOTIVATION	OTHER-CENTERED EMPATHY	0	1	0	0	ANTICIPATION	0	EP_229AZV
EP_229	EXPERIENCE OF ANOTHER	1	AZV	SENSE OF OWNERSHIP	OTHER-CENTERED EMPATHY	0	1	0	0	ANTICIPATION	0	EP_229AZV
EP_229	QUALIFICATION JUDGMENT	1	AZV	JUDGMENTS	OTHER-CENTERED EMPATHY	0	1	0	0	ANTICIPATION	0	EP_229AZV
EP_229	FOCAL	1	AZV	BODILY SENSATION	OTHER-CENTERED EMPATHY	0	1	0	0	ANTICIPATION	0	EP_229AZV
EP_229	MOTIVATION TO HELP OTHERS	1	AZV	MOTIVATION	OTHER-CENTERED EMPATHY	0	1	0	0	ANTICIPATION	0	EP_229AZV
EP_229	EXPERIENCE OF ANOTHER	1	AZV	SENSE OF OWNERSHIP	OTHER-CENTERED EMPATHY	0	1	0	0	ANTICIPATION	0	EP_229AZV
EP_229	DIFFUSE	1	AZV	BODILY SENSATION	OTHER-CENTERED EMPATHY	0	1	0	0	ANTICIPATION	0	EP_229AZV
EP_229	CATASTROPHISM JUDGMENT	1	AZV	JUDGMENTS	OTHER-CENTERED EMPATHY	0	1	0	0	ANTICIPATION	0	EP_229AZV
EP_229	ANALYSIS	1	AZV	ANALYSIS	OTHER-CENTERED EMPATHY	0	1	0	0	ANTICIPATION	0	EP_229AZV
EP_229	DIFFUSE	1	AZV	BODILY SENSATION	OTHER-CENTERED EMPATHY	0	1	0	0	0	0	EP_229AZV
EP_229	OWN EXPERIENCE	1	AZV	SENSE OF OWNERSHIP	OTHER-CENTERED EMPATHY	0	1	0	0	0	0	EP_229AZV
EP_229	ANALYSIS	1	AZV	ANALYSIS	OTHER-CENTERED EMPATHY	0	1	0	0	0	0	EP_229AZV
EP_229	UNPLEASANT	1	AZV	AFFECTIVE VALENCE	OTHER-CENTERED EMPATHY	0	1	0	0	ANTICIPATION	0	EP_229AZV
EP_229	QUALITY FEAR	1	AZV	AFFECTIVE QUALITY	OTHER-CENTERED EMPATHY	0	1	0	0	ANTICIPATION	0	EP_229AZV
EP_229	OWN EXPERIENCE	1	AZV	SENSE OF OWNERSHIP	OTHER-CENTERED EMPATHY	0	1	0	0	ANTICIPATION	0	EP_229AZV
EP_229	MOTIVATION TO HELP OTHERS	1	AZV	MOTIVATION	OTHER-CENTERED EMPATHY	0	1	0	0	0	0	EP_229AZV
EP_229	EXPERIENCE OF ANOTHER	1	AZV	SENSE OF OWNERSHIP	OTHER-CENTERED EMPATHY	0	1	0	0	0	0	EP_229AZV
EP_230	OWN EXPERIENCE	1	AZV	SENSE OF OWNERSHIP	SELF- CENTERED EMPATHY	1	0	0	0	ANTICIPATION	0	EP_230AZV
EP_230	QUALIFICATION JUDGMENT	1	AZV	JUDGMENTS	SELF- CENTERED EMPATHY	1	0	0	0	ANTICIPATION	0	EP_230AZV
EP_230	DISQUALIFICATION JUDGMENT	1	AZV	JUDGMENTS	SELF- CENTERED EMPATHY	1	0	0	0	ANTICIPATION	0	EP_230AZV
EP_230	ANALYSIS	1	AZV	ANALYSIS	SELF- CENTERED EMPATHY	1	0	0	0	ANTICIPATION	0	EP_230AZV
EP_230	OWN EXPERIENCE	1	AZV	SENSE OF OWNERSHIP	SELF- CENTERED EMPATHY	1	0	0	0	ANTICIPATION	0	EP_230AZV
EP_230	DISQUALIFICATION JUDGMENT	1	AZV	JUDGMENTS	SELF- CENTERED EMPATHY	1	0	0	0	ANTICIPATION	0	EP_230AZV
EP_230	ANALYSIS	1	AZV	ANALYSIS	SELF- CENTERED EMPATHY	1	0	0	0	ANTICIPATION	0	EP_230AZV
EP_230	FOCAL	1	AZV	BODILY SENSATION	SELF- CENTERED EMPATHY	1	0	0	0	ANTICIPATION	0	EP_230AZV
EP_230	INCREASE	1	AZV	KINESTHESIC SENSATION	SELF- CENTERED EMPATHY	1	0	0	0	ANTICIPATION	0	EP_230AZV
EP_230	UNPLEASANT	1	AZV	AFFECTIVE VALENCE	SELF- CENTERED EMPATHY	1	0	0	0	0	0	EP_230AZV
EP_230	QUALITY FEAR	1	AZV	AFFECTIVE QUALITY	SELF- CENTERED EMPATHY	1	0	0	0	0	0	EP_230AZV
EP_230	PROTECTIVE SELF MOTIVATION	1	AZV	MOTIVATION	SELF- CENTERED EMPATHY	1	0	0	0	0	0	EP_230AZV
EP_230	OWN EXPERIENCE	1	AZV	SENSE OF OWNERSHIP	SELF- CENTERED EMPATHY	1	0	0	0	0	0	EP_230AZV
EP_230	UNPLEASANT	1	AZV	AFFECTIVE VALENCE	SELF- CENTERED EMPATHY	1	0	0	0	0	0	EP_230AZV
EP_230	QUALITY IMPACT	1	AZV	AFFECTIVE QUALITY	SELF- CENTERED EMPATHY	1	0	0	0	0	0	EP_230AZV
EP_230	PROTECTIVE SELF MOTIVATION	1	AZV	MOTIVATION	SELF- CENTERED EMPATHY	1	0	0	0	0	0	EP_230AZV
EP_230	OWN EXPERIENCE	1	AZV	SENSE OF OWNERSHIP	SELF- CENTERED EMPATHY	1	0	0	0	0	0	EP_230AZV
EP_230	PLEASANT FOR RECOVERY	1	AZV	AFFECTIVE VALENCE	SELF- CENTERED EMPATHY	1	0	0	0	0	0	EP_230AZV
EP_230	QUALITY RECOVERY RELIEF	1	AZV	AFFECTIVE QUALITY	SELF- CENTERED EMPATHY	1	0	0	0	0	0	EP_230AZV
EP_230	PROTECTIVE SELF MOTIVATION	1	AZV	MOTIVATION	SELF- CENTERED EMPATHY	1	0	0	0	ANTICIPATION	0	EP_230AZV
EP_230	OWN EXPERIENCE	1	AZV	SENSE OF OWNERSHIP	SELF- CENTERED EMPATHY	1	0	0	0	ANTICIPATION	0	EP_230AZV
EP_230	DISQUALIFICATION JUDGMENT	1	AZV	JUDGMENTS	SELF- CENTERED EMPATHY	1	0	0	0	ANTICIPATION	0	EP_230AZV
EP_231	DISQUALIFICATION JUDGMENT	1	AZV	JUDGMENTS	TRANSPARENT RESONANCE EMPATHY	0	0	1	0	0	PRE-FALL	EP_231AZV
EP_231	ANALYSIS	1	AZV	ANALYSIS	TRANSPARENT RESONANCE EMPATHY	0	0	1	0	0	PRE-FALL	EP_231AZV
EP_231	UNPLEASANT	1	AZV	AFFECTIVE VALENCE	TRANSPARENT RESONANCE EMPATHY	0	0	1	0	0	PRE-FALL	EP_231AZV
EP_231	QUALITY FEAR	1	AZV	AFFECTIVE QUALITY	TRANSPARENT RESONANCE EMPATHY	0	0	1	0	0	PRE-FALL	EP_231AZV
EP_231	OWN EXPERIENCE	1	AZV	SENSE OF OWNERSHIP	TRANSPARENT RESONANCE EMPATHY	0	0	1	0	0	0	EP_231AZV
EP_231	ANALYSIS	1	AZV	ANALYSIS	TRANSPARENT RESONANCE EMPATHY	0	0	1	0	0	0	EP_231AZV
EP_231	ABSENCE OF BODILY SENSATION	1	AZV	BODILY SENSATION	TRANSPARENT RESONANCE EMPATHY	0	0	1	0	0	PRE-FALL	EP_231AZV
EP_231	UNPLEASANT	1	AZV	AFFECTIVE VALENCE	TRANSPARENT RESONANCE EMPATHY	0	0	1	0	0	PRE-FALL	EP_231AZV
EP_231	QUALITY FEAR	1	AZV	AFFECTIVE QUALITY	TRANSPARENT RESONANCE EMPATHY	0	0	1	0	0	PRE-FALL	EP_231AZV
EP_231	PLEASANT FOR RECOVERY	1	AZV	AFFECTIVE VALENCE	TRANSPARENT RESONANCE EMPATHY	0	0	1	0	0	0	EP_231AZV
EP_231	QUALITY RECOVERY RELIEF	1	AZV	AFFECTIVE QUALITY	TRANSPARENT RESONANCE EMPATHY	0	0	1	0	0	0	EP_231AZV
EP_231	PLEASANT FOR RECOVERY	1	AZV	AFFECTIVE VALENCE	TRANSPARENT RESONANCE EMPATHY	0	0	1	0	0	0	EP_231AZV
EP_231	ANALYSIS	1	AZV	ANALYSIS	TRANSPARENT RESONANCE EMPATHY	0	0	1	0	0	0	EP_231AZV
EP_231	UNPLEASANT	1	AZV	AFFECTIVE VALENCE	TRANSPARENT RESONANCE EMPATHY	0	0	1	0	0	0	EP_231AZV
EP_231	QUALITY FEAR	1	AZV	AFFECTIVE QUALITY	TRANSPARENT RESONANCE EMPATHY	0	0	1	0	0	0	EP_231AZV
EP_231	ANALYSIS	1	AZV	ANALYSIS	TRANSPARENT RESONANCE EMPATHY	0	0	1	0	0	0	EP_231AZV
EP_232	ABSENCE OF BODILY SENSATION	1	AZV	BODILY SENSATION	TRANSPARENT RESONANCE EMPATHY	0	0	1	0	0	0	EP_232AZV
EP_232	UNPLEASANT	1	AZV	AFFECTIVE VALENCE	TRANSPARENT RESONANCE EMPATHY	0	0	1	0	0	0	EP_232AZV
EP_232	QUALITY FEAR	1	AZV	AFFECTIVE QUALITY	TRANSPARENT RESONANCE EMPATHY	0	0	1	0	0	0	EP_232AZV
EP_232	EXPERIENCE OF ANOTHER	1	AZV	SENSE OF OWNERSHIP	TRANSPARENT RESONANCE EMPATHY	0	0	1	0	0	0	EP_232AZV
EP_232	INCREASE	1	AZV	KINESTHESIC SENSATION	TRANSPARENT RESONANCE EMPATHY	0	0	1	0	0	PRE-FALL	EP_232AZV
EP_232	MOTIVATION TO HELP OTHERS	1	AZV	MOTIVATION	TRANSPARENT RESONANCE EMPATHY	0	0	1	0	0	0	EP_232AZV
EP_233	MULTIFOCAL	1	AZV	BODILY SENSATION	OTHER-CENTERED EMPATHY	0	1	0	0	ANTICIPATION	0	EP_233AZV
EP_233	UNPLEASANT	1	AZV	AFFECTIVE VALENCE	OTHER-CENTERED EMPATHY	0	1	0	0	ANTICIPATION	0	EP_233AZV
EP_233	QUALITY FEAR	1	AZV	AFFECTIVE QUALITY	OTHER-CENTERED EMPATHY	0	1	0	0	ANTICIPATION	0	EP_233AZV
EP_233	MOTIVATION TO HELP OTHERS	1	AZV	MOTIVATION	OTHER-CENTERED EMPATHY	0	1	0	0	ANTICIPATION	0	EP_233AZV
EP_233	EXPERIENCE OF ANOTHER	1	AZV	SENSE OF OWNERSHIP	OTHER-CENTERED EMPATHY	0	1	0	0	ANTICIPATION	0	EP_233AZV
EP_233	PLEASANT FOR RECOVERY	1	AZV	AFFECTIVE VALENCE	OTHER-CENTERED EMPATHY	0	1	0	0	0	0	EP_233AZV
EP_233	QUALITY RECOVERY RELIEF	1	AZV	AFFECTIVE QUALITY	OTHER-CENTERED EMPATHY	0	1	0	0	0	0	EP_233AZV
EP_233	CATASTROPHISM JUDGMENT	1	AZV	JUDGMENTS	OTHER-CENTERED EMPATHY	0	1	0	0	ANTICIPATION	0	EP_233AZV
EP_233	MOTIVATION TO HELP OTHERS	1	AZV	MOTIVATION	OTHER-CENTERED EMPATHY	0	1	0	0	ANTICIPATION	0	EP_233AZV
EP_233	EXPERIENCE OF ANOTHER	1	AZV	SENSE OF OWNERSHIP	OTHER-CENTERED EMPATHY	0	1	0	0	ANTICIPATION	0	EP_233AZV
EP_233	UNPLEASANT	1	AZV	AFFECTIVE VALENCE	OTHER-CENTERED EMPATHY	0	1	0	0	0	0	EP_233AZV
EP_233	QUALITY FEAR	1	AZV	AFFECTIVE QUALITY	OTHER-CENTERED EMPATHY	0	1	0	0	0	0	EP_233AZV
EP_233	QUALITY IMPACT	1	AZV	AFFECTIVE QUALITY	OTHER-CENTERED EMPATHY	0	1	0	0	0	0	EP_233AZV
EP_233	PLEASANT FOR RECOVERY	1	AZV	AFFECTIVE VALENCE	OTHER-CENTERED EMPATHY	0	1	0	0	0	0	EP_233AZV
EP_233	QUALITY RECOVERY RELIEF	1	AZV	AFFECTIVE QUALITY	OTHER-CENTERED EMPATHY	0	1	0	0	0	0	EP_233AZV
EP_233	PLEASANT FOR RECOVERY	1	AZV	AFFECTIVE VALENCE	OTHER-CENTERED EMPATHY	0	1	0	0	0	0	EP_233AZV
EP_233	QUALITY RECOVERY RELIEF	1	AZV	AFFECTIVE QUALITY	OTHER-CENTERED EMPATHY	0	1	0	0	0	0	EP_233AZV
EP_233	MULTIFOCAL	1	AZV	BODILY SENSATION	OTHER-CENTERED EMPATHY	0	1	0	0	0	0	EP_233AZV
EP_233	UNPLEASANT	1	AZV	AFFECTIVE VALENCE	OTHER-CENTERED EMPATHY	0	1	0	0	0	0	EP_233AZV
EP_233	QUALITY FEAR	1	AZV	AFFECTIVE QUALITY	OTHER-CENTERED EMPATHY	0	1	0	0	0	0	EP_233AZV
EP_233	QUALITY IMPACT	1	AZV	AFFECTIVE QUALITY	OTHER-CENTERED EMPATHY	0	1	0	0	0	0	EP_233AZV
EP_233	CATASTROPHISM JUDGMENT	1	AZV	JUDGMENTS	OTHER-CENTERED EMPATHY	0	1	0	0	ANTICIPATION	0	EP_233AZV
EP_234	MULTIFOCAL	1	AZV	BODILY SENSATION	OTHER-CENTERED EMPATHY	0	1	0	0	0	0	EP_234AZV
EP_234	UNPLEASANT	1	AZV	AFFECTIVE VALENCE	OTHER-CENTERED EMPATHY	0	1	0	0	0	0	EP_234AZV
EP_234	QUALITY FEAR	1	AZV	AFFECTIVE QUALITY	OTHER-CENTERED EMPATHY	0	1	0	0	0	0	EP_234AZV
EP_234	MULTIFOCAL	1	AZV	BODILY SENSATION	OTHER-CENTERED EMPATHY	0	1	0	0	0	0	EP_234AZV
EP_234	UNPLEASANT	1	AZV	AFFECTIVE VALENCE	OTHER-CENTERED EMPATHY	0	1	0	0	0	0	EP_234AZV
EP_234	QUALITY FEAR	1	AZV	AFFECTIVE QUALITY	OTHER-CENTERED EMPATHY	0	1	0	0	0	0	EP_234AZV
EP_234	UNPLEASANT	1	AZV	AFFECTIVE VALENCE	OTHER-CENTERED EMPATHY	0	1	0	0	0	0	EP_234AZV
EP_234	QUALITY FEAR	1	AZV	AFFECTIVE QUALITY	OTHER-CENTERED EMPATHY	0	1	0	0	0	0	EP_234AZV
EP_234	MOTIVATION TO HELP OTHERS	1	AZV	MOTIVATION	OTHER-CENTERED EMPATHY	0	1	0	0	0	0	EP_234AZV
EP_234	EXPERIENCE OF ANOTHER	1	AZV	SENSE OF OWNERSHIP	OTHER-CENTERED EMPATHY	0	1	0	0	0	0	EP_234AZV
EP_235	UNPLEASANT	1	AZV	AFFECTIVE VALENCE	OTHER-CENTERED EMPATHY	0	1	0	0	ANTICIPATION	0	EP_235AZV
EP_235	QUALITY FEAR	1	AZV	AFFECTIVE QUALITY	OTHER-CENTERED EMPATHY	0	1	0	0	ANTICIPATION	0	EP_235AZV
EP_235	INCREASE	1	AZV	KINESTHESIC SENSATION	OTHER-CENTERED EMPATHY	0	1	0	0	ANTICIPATION	0	EP_235AZV
EP_235	MOTIVATION TO HELP OTHERS	1	AZV	MOTIVATION	OTHER-CENTERED EMPATHY	0	1	0	0	ANTICIPATION	0	EP_235AZV
EP_235	EXPERIENCE OF ANOTHER	1	AZV	SENSE OF OWNERSHIP	OTHER-CENTERED EMPATHY	0	1	0	0	ANTICIPATION	0	EP_235AZV
EP_235	UNPLEASANT	1	AZV	AFFECTIVE VALENCE	OTHER-CENTERED EMPATHY	0	1	0	0	0	0	EP_235AZV
EP_235	QUALITY SADNESS	1	AZV	AFFECTIVE QUALITY	OTHER-CENTERED EMPATHY	0	1	0	0	0	0	EP_235AZV
EP_235	MOTIVATION TO HELP OTHERS	1	AZV	MOTIVATION	OTHER-CENTERED EMPATHY	0	1	0	0	0	0	EP_235AZV
EP_235	EXPERIENCE OF ANOTHER	1	AZV	SENSE OF OWNERSHIP	OTHER-CENTERED EMPATHY	0	1	0	0	0	0	EP_235AZV
EP_235	UNPLEASANT	1	AZV	AFFECTIVE VALENCE	OTHER-CENTERED EMPATHY	0	1	0	0	0	0	EP_235AZV
EP_235	QUALITY SADNESS	1	AZV	AFFECTIVE QUALITY	OTHER-CENTERED EMPATHY	0	1	0	0	0	0	EP_235AZV
EP_235	CATASTROPHISM JUDGMENT	1	AZV	JUDGMENTS	OTHER-CENTERED EMPATHY	0	1	0	0	0	0	EP_235AZV
EP_235	INCREASE	1	AZV	KINESTHESIC SENSATION	OTHER-CENTERED EMPATHY	0	1	0	0	0	0	EP_235AZV
EP_235	UNPLEASANT	1	AZV	AFFECTIVE VALENCE	OTHER-CENTERED EMPATHY	0	1	0	0	ANTICIPATION	0	EP_235AZV
EP_235	QUALITY SADNESS	1	AZV	AFFECTIVE QUALITY	OTHER-CENTERED EMPATHY	0	1	0	0	ANTICIPATION	0	EP_235AZV
EP_235	CATASTROPHISM JUDGMENT	1	AZV	JUDGMENTS	OTHER-CENTERED EMPATHY	0	1	0	0	0	0	EP_235AZV
EP_235	ANALYSIS	1	AZV	ANALYSIS	OTHER-CENTERED EMPATHY	0	1	0	0	0	0	EP_235AZV
EP_236	DIFFUSE	1	AZV	BODILY SENSATION	SELF- CENTERED EMPATHY	1	0	0	0	ANTICIPATION	0	EP_236AZV
EP_236	FOCAL	1	AZV	BODILY SENSATION	SELF- CENTERED EMPATHY	1	0	0	0	ANTICIPATION	0	EP_236AZV
EP_236	UNPLEASANT	1	AZV	AFFECTIVE VALENCE	SELF- CENTERED EMPATHY	1	0	0	0	ANTICIPATION	0	EP_236AZV
EP_236	QUALITY FEAR	1	AZV	AFFECTIVE QUALITY	SELF- CENTERED EMPATHY	1	0	0	0	ANTICIPATION	0	EP_236AZV
EP_236	UNPLEASANT	1	AZV	AFFECTIVE VALENCE	SELF- CENTERED EMPATHY	1	0	0	0	0	0	EP_236AZV
EP_236	QUALITY FEAR	1	AZV	AFFECTIVE QUALITY	SELF- CENTERED EMPATHY	1	0	0	0	0	0	EP_236AZV
EP_236	PLEASANT FOR RECOVERY	1	AZV	AFFECTIVE VALENCE	SELF- CENTERED EMPATHY	1	0	0	0	0	0	EP_236AZV
EP_236	QUALITY RECOVERY RELIEF	1	AZV	AFFECTIVE QUALITY	SELF- CENTERED EMPATHY	1	0	0	0	0	0	EP_236AZV
EP_236	ABSENCE OF MOTIVATION	1	AZV	MOTIVATION	SELF- CENTERED EMPATHY	1	0	0	0	0	0	EP_236AZV
EP_236	OWN EXPERIENCE	1	AZV	SENSE OF OWNERSHIP	SELF- CENTERED EMPATHY	1	0	0	0	0	0	EP_236AZV
EP_236	DISQUALIFICATION JUDGMENT	1	AZV	JUDGMENTS	SELF- CENTERED EMPATHY	1	0	0	0	0	0	EP_236AZV
EP_236	UNPLEASANT	1	AZV	AFFECTIVE VALENCE	SELF- CENTERED EMPATHY	1	0	0	0	ANTICIPATION	0	EP_236AZV
EP_236	QUALITY FEAR	1	AZV	AFFECTIVE QUALITY	SELF- CENTERED EMPATHY	1	0	0	0	ANTICIPATION	0	EP_236AZV
EP_237	MULTIFOCAL	1	AZV	BODILY SENSATION	SELF- CENTERED EMPATHY	1	0	0	0	0	0	EP_237AZV
EP_237	UNPLEASANT	1	AZV	AFFECTIVE VALENCE	SELF- CENTERED EMPATHY	1	0	0	0	0	0	EP_237AZV
EP_237	QUALITY SADNESS	1	AZV	AFFECTIVE QUALITY	SELF- CENTERED EMPATHY	1	0	0	0	0	0	EP_237AZV
EP_237	OWN EXPERIENCE	1	AZV	SENSE OF OWNERSHIP	SELF- CENTERED EMPATHY	1	0	0	0	0	0	EP_237AZV
EP_237	MULTIFOCAL	1	AZV	BODILY SENSATION	SELF- CENTERED EMPATHY	1	0	0	0	0	0	EP_237AZV
EP_237	UNPLEASANT	1	AZV	AFFECTIVE VALENCE	SELF- CENTERED EMPATHY	1	0	0	0	0	0	EP_237AZV
EP_237	QUALITY FEAR	1	AZV	AFFECTIVE QUALITY	SELF- CENTERED EMPATHY	1	0	0	0	0	0	EP_237AZV
EP_237	ABSENCE OF MOTIVATION	1	AZV	MOTIVATION	SELF- CENTERED EMPATHY	1	0	0	0	0	0	EP_237AZV
EP_237	UNPLEASANT	1	AZV	AFFECTIVE VALENCE	SELF- CENTERED EMPATHY	1	0	0	0	0	0	EP_237AZV
EP_237	QUALITY FEAR	1	AZV	AFFECTIVE QUALITY	SELF- CENTERED EMPATHY	1	0	0	0	0	0	EP_237AZV
EP_237	QUALITY SADNESS	1	AZV	AFFECTIVE QUALITY	SELF- CENTERED EMPATHY	1	0	0	0	0	0	EP_237AZV
EP_237	OWN EXPERIENCE	1	AZV	SENSE OF OWNERSHIP	SELF- CENTERED EMPATHY	1	0	0	0	0	0	EP_237AZV
EP_237	UNPLEASANT	1	AZV	AFFECTIVE VALENCE	SELF- CENTERED EMPATHY	1	0	0	0	ANTICIPATION	0	EP_237AZV
EP_237	QUALITY FEAR	1	AZV	AFFECTIVE QUALITY	SELF- CENTERED EMPATHY	1	0	0	0	ANTICIPATION	0	EP_237AZV
EP_237	MULTIFOCAL	1	AZV	BODILY SENSATION	SELF- CENTERED EMPATHY	1	0	0	0	0	0	EP_237AZV
EP_238	CATASTROPHISM JUDGMENT	1	AZV	JUDGMENTS	NON-RESONANCE EMPATHY	0	0	0	1	0	PRE-FALL	EP_238AZV
EP_238	ABSENCE OF BODILY SENSATION	1	AZV	BODILY SENSATION	NON-RESONANCE EMPATHY	0	0	0	1	0	PRE-FALL	EP_238AZV
EP_238	ABSENCE OF BODILY SENSATION	1	AZV	BODILY SENSATION	NON-RESONANCE EMPATHY	0	0	0	1	0	PRE-FALL	EP_238AZV
EP_238	NEUTRAL	1	AZV	AFFECTIVE VALENCE	NON-RESONANCE EMPATHY	0	0	0	1	0	PRE-FALL	EP_238AZV
EP_238	ABSENCE OF AFFECTIVE QUALITY	1	AZV	AFFECTIVE QUALITY	NON-RESONANCE EMPATHY	0	0	0	1	0	PRE-FALL	EP_238AZV
EP_238	ABSENCE OF BODILY SENSATION	1	AZV	BODILY SENSATION	NON-RESONANCE EMPATHY	0	0	0	1	0	0	EP_238AZV
EP_238	NEUTRAL	1	AZV	AFFECTIVE VALENCE	NON-RESONANCE EMPATHY	0	0	0	1	0	0	EP_238AZV
EP_238	ABSENCE OF AFFECTIVE QUALITY	1	AZV	AFFECTIVE QUALITY	NON-RESONANCE EMPATHY	0	0	0	1	0	0	EP_238AZV
EP_238	ABSENCE OF MOTIVATION	1	AZV	MOTIVATION	NON-RESONANCE EMPATHY	0	0	0	1	0	0	EP_238AZV
EP_239	UNPLEASANT	1	AZV	AFFECTIVE VALENCE	OTHER-CENTERED EMPATHY	0	1	0	0	0	0	EP_239AZV
EP_239	QUALITY FEAR	1	AZV	AFFECTIVE QUALITY	OTHER-CENTERED EMPATHY	0	1	0	0	0	0	EP_239AZV
EP_239	ANALYSIS	1	AZV	ANALYSIS	OTHER-CENTERED EMPATHY	0	1	0	0	0	0	EP_239AZV
EP_239	DIFFUSE	1	AZV	BODILY SENSATION	OTHER-CENTERED EMPATHY	0	1	0	0	ANTICIPATION	0	EP_239AZV
EP_239	FOCAL	1	AZV	BODILY SENSATION	OTHER-CENTERED EMPATHY	0	1	0	0	0	0	EP_239AZV
EP_239	UNPLEASANT	1	AZV	AFFECTIVE VALENCE	OTHER-CENTERED EMPATHY	0	1	0	0	0	0	EP_239AZV
EP_239	QUALITY ANGER	1	AZV	AFFECTIVE QUALITY	OTHER-CENTERED EMPATHY	0	1	0	0	0	0	EP_239AZV
EP_239	QUALITY FEAR	1	AZV	AFFECTIVE QUALITY	OTHER-CENTERED EMPATHY	0	1	0	0	0	0	EP_239AZV
EP_239	QUALIFICATION JUDGMENT	1	AZV	JUDGMENTS	OTHER-CENTERED EMPATHY	0	1	0	0	0	0	EP_239AZV
EP_239	DIFFUSE	1	AZV	BODILY SENSATION	OTHER-CENTERED EMPATHY	0	1	0	0	0	0	EP_239AZV
EP_239	UNPLEASANT	1	AZV	AFFECTIVE VALENCE	OTHER-CENTERED EMPATHY	0	1	0	0	0	0	EP_239AZV
EP_239	QUALITY ANGER	1	AZV	AFFECTIVE QUALITY	OTHER-CENTERED EMPATHY	0	1	0	0	0	0	EP_239AZV
EP_239	QUALITY FEAR	1	AZV	AFFECTIVE QUALITY	OTHER-CENTERED EMPATHY	0	1	0	0	0	0	EP_239AZV
EP_239	ABSENCE OF MOTIVATION	1	AZV	MOTIVATION	OTHER-CENTERED EMPATHY	0	1	0	0	0	0	EP_239AZV
EP_240	ABSENCE OF MOTIVATION	1	AZV	MOTIVATION	NON-RESONANCE EMPATHY	0	0	0	1	0	PRE-FALL	EP_240AZV
EP_240	OWN EXPERIENCE	1	AZV	SENSE OF OWNERSHIP	NON-RESONANCE EMPATHY	0	0	0	1	0	0	EP_240AZV
EP_240	DISQUALIFICATION JUDGMENT	1	AZV	JUDGMENTS	NON-RESONANCE EMPATHY	0	0	0	1	0	0	EP_240AZV
EP_240	ABSENCE OF BODILY SENSATION	1	AZV	BODILY SENSATION	NON-RESONANCE EMPATHY	0	0	0	1	0	PRE-FALL	EP_240AZV
EP_240	NEUTRAL	1	AZV	AFFECTIVE VALENCE	NON-RESONANCE EMPATHY	0	0	0	1	0	PRE-FALL	EP_240AZV
EP_240	ABSENCE OF AFFECTIVE QUALITY	1	AZV	AFFECTIVE QUALITY	NON-RESONANCE EMPATHY	0	0	0	1	0	PRE-FALL	EP_240AZV
EP_240	OWN EXPERIENCE	1	AZV	SENSE OF OWNERSHIP	NON-RESONANCE EMPATHY	0	0	0	1	0	PRE-FALL	EP_240AZV
EP_240	DISQUALIFICATION JUDGMENT	1	AZV	JUDGMENTS	NON-RESONANCE EMPATHY	0	0	0	1	0	PRE-FALL	EP_240AZV
EP_240	TRIVIALIZATION JUDGMENT	1	AZV	JUDGMENTS	NON-RESONANCE EMPATHY	0	0	0	1	0	0	EP_240AZV
EP_240	ANALYSIS	1	AZV	ANALYSIS	NON-RESONANCE EMPATHY	0	0	0	1	0	PRE-FALL	EP_240AZV
EP_240	NEUTRAL	1	AZV	AFFECTIVE VALENCE	NON-RESONANCE EMPATHY	0	0	0	1	0	PRE-FALL	EP_240AZV
EP_240	ABSENCE OF AFFECTIVE QUALITY	1	AZV	AFFECTIVE QUALITY	NON-RESONANCE EMPATHY	0	0	0	1	0	PRE-FALL	EP_240AZV
EP_241	INCREASE	1	AZV	KINESTHESIC SENSATION	SELF- CENTERED EMPATHY	1	0	0	0	ANTICIPATION	0	EP_241AZV
EP_241	ANALYSIS	1	AZV	ANALYSIS	SELF- CENTERED EMPATHY	1	0	0	0	ANTICIPATION	0	EP_241AZV
EP_241	UNPLEASANT	1	AZV	AFFECTIVE VALENCE	SELF- CENTERED EMPATHY	1	0	0	0	0	0	EP_241AZV
EP_241	QUALITY ANGER	1	AZV	AFFECTIVE QUALITY	SELF- CENTERED EMPATHY	1	0	0	0	0	0	EP_241AZV
EP_241	FOCAL	1	AZV	BODILY SENSATION	SELF- CENTERED EMPATHY	1	0	0	0	0	0	EP_241AZV
EP_241	INCREASE	1	AZV	KINESTHESIC SENSATION	SELF- CENTERED EMPATHY	1	0	0	0	0	0	EP_241AZV
EP_241	PROTECTIVE SELF MOTIVATION	1	AZV	MOTIVATION	SELF- CENTERED EMPATHY	1	0	0	0	0	0	EP_241AZV
EP_241	OWN EXPERIENCE	1	AZV	SENSE OF OWNERSHIP	SELF- CENTERED EMPATHY	1	0	0	0	0	0	EP_241AZV
EP_241	FOCAL	1	AZV	BODILY SENSATION	SELF- CENTERED EMPATHY	1	0	0	0	0	0	EP_241AZV
EP_241	UNPLEASANT	1	AZV	AFFECTIVE VALENCE	SELF- CENTERED EMPATHY	1	0	0	0	0	0	EP_241AZV
EP_241	QUALITY FEAR	1	AZV	AFFECTIVE QUALITY	SELF- CENTERED EMPATHY	1	0	0	0	0	0	EP_241AZV
EP_241	OWN EXPERIENCE	1	AZV	SENSE OF OWNERSHIP	SELF- CENTERED EMPATHY	1	0	0	0	0	0	EP_241AZV
EP_241	FOCAL	1	AZV	BODILY SENSATION	SELF- CENTERED EMPATHY	1	0	0	0	0	0	EP_241AZV
EP_241	UNPLEASANT	1	AZV	AFFECTIVE VALENCE	SELF- CENTERED EMPATHY	1	0	0	0	0	0	EP_241AZV
EP_241	QUALITY FEAR	1	AZV	AFFECTIVE QUALITY	SELF- CENTERED EMPATHY	1	0	0	0	0	0	EP_241AZV
EP_242	QUALIFICATION JUDGMENT	1	AZV	JUDGMENTS	OTHER-CENTERED EMPATHY	0	1	0	0	ANTICIPATION	0	EP_242AZV
EP_242	UNPLEASANT	1	AZV	AFFECTIVE VALENCE	OTHER-CENTERED EMPATHY	0	1	0	0	ANTICIPATION	0	EP_242AZV
EP_242	QUALITY FEAR	1	AZV	AFFECTIVE QUALITY	OTHER-CENTERED EMPATHY	0	1	0	0	ANTICIPATION	0	EP_242AZV
EP_242	DIFFUSE	1	AZV	BODILY SENSATION	OTHER-CENTERED EMPATHY	0	1	0	0	ANTICIPATION	0	EP_242AZV
EP_242	UNPLEASANT	1	AZV	AFFECTIVE VALENCE	OTHER-CENTERED EMPATHY	0	1	0	0	ANTICIPATION	0	EP_242AZV
EP_242	QUALITY IMPACT	1	AZV	AFFECTIVE QUALITY	OTHER-CENTERED EMPATHY	0	1	0	0	0	0	EP_242AZV
EP_242	MOTIVATION TO HELP OTHERS	1	AZV	MOTIVATION	OTHER-CENTERED EMPATHY	0	1	0	0	ANTICIPATION	0	EP_242AZV
EP_242	EXPERIENCE OF ANOTHER	1	AZV	SENSE OF OWNERSHIP	OTHER-CENTERED EMPATHY	0	1	0	0	ANTICIPATION	0	EP_242AZV
EP_242	UNPLEASANT	1	AZV	AFFECTIVE VALENCE	OTHER-CENTERED EMPATHY	0	1	0	0	ANTICIPATION	0	EP_242AZV
EP_242	QUALITY IMPACT	1	AZV	AFFECTIVE QUALITY	OTHER-CENTERED EMPATHY	0	1	0	0	0	0	EP_242AZV
EP_242	CATASTROPHISM JUDGMENT	1	AZV	JUDGMENTS	OTHER-CENTERED EMPATHY	0	1	0	0	0	0	EP_242AZV
EP_242	DIFFUSE	1	AZV	BODILY SENSATION	OTHER-CENTERED EMPATHY	0	1	0	0	0	0	EP_242AZV
EP_242	UNPLEASANT	1	AZV	AFFECTIVE VALENCE	OTHER-CENTERED EMPATHY	0	1	0	0	0	0	EP_242AZV
EP_242	QUALITY ANGER	1	AZV	AFFECTIVE QUALITY	OTHER-CENTERED EMPATHY	0	1	0	0	0	0	EP_242AZV
EP_242	QUALITY FEAR	1	AZV	AFFECTIVE QUALITY	OTHER-CENTERED EMPATHY	0	1	0	0	0	0	EP_242AZV
EP_242	EXPERIENCE OF ANOTHER	1	AZV	SENSE OF OWNERSHIP	OTHER-CENTERED EMPATHY	0	1	0	0	0	0	EP_242AZV
EP_242	CATASTROPHISM JUDGMENT	1	AZV	JUDGMENTS	OTHER-CENTERED EMPATHY	0	1	0	0	0	0	EP_242AZV
EP_242	ANALYSIS	1	AZV	ANALYSIS	OTHER-CENTERED EMPATHY	0	1	0	0	0	0	EP_242AZV
EP_242	PLEASANT FOR RECOVERY	1	AZV	AFFECTIVE VALENCE	OTHER-CENTERED EMPATHY	0	1	0	0	0	0	EP_242AZV
EP_242	QUALITY RECOVERY RELIEF	1	AZV	AFFECTIVE QUALITY	OTHER-CENTERED EMPATHY	0	1	0	0	0	0	EP_242AZV
EP_242	EXPERIENCE OF ANOTHER	1	AZV	SENSE OF OWNERSHIP	OTHER-CENTERED EMPATHY	0	1	0	0	0	0	EP_242AZV
EP_243	DIFFUSE	1	AZV	BODILY SENSATION	SELF- CENTERED EMPATHY	1	0	0	0	ANTICIPATION	0	EP_243AZV
EP_243	UNPLEASANT	1	AZV	AFFECTIVE VALENCE	SELF- CENTERED EMPATHY	1	0	0	0	ANTICIPATION	0	EP_243AZV
EP_243	QUALITY FEAR	1	AZV	AFFECTIVE QUALITY	SELF- CENTERED EMPATHY	1	0	0	0	ANTICIPATION	0	EP_243AZV
EP_243	INCREASE	1	AZV	KINESTHESIC SENSATION	SELF- CENTERED EMPATHY	1	0	0	0	ANTICIPATION	0	EP_243AZV
EP_243	DIFFUSE	1	AZV	BODILY SENSATION	SELF- CENTERED EMPATHY	1	0	0	0	0	0	EP_243AZV
EP_243	UNPLEASANT	1	AZV	AFFECTIVE VALENCE	SELF- CENTERED EMPATHY	1	0	0	0	0	0	EP_243AZV
EP_243	QUALITY FEAR	1	AZV	AFFECTIVE QUALITY	SELF- CENTERED EMPATHY	1	0	0	0	0	0	EP_243AZV
EP_243	OWN EXPERIENCE	1	AZV	SENSE OF OWNERSHIP	SELF- CENTERED EMPATHY	1	0	0	0	0	0	EP_243AZV
EP_243	PLEASANT FOR RECOVERY	1	AZV	AFFECTIVE VALENCE	SELF- CENTERED EMPATHY	1	0	0	0	0	0	EP_243AZV
EP_243	QUALITY RECOVERY RELIEF	1	AZV	AFFECTIVE QUALITY	SELF- CENTERED EMPATHY	1	0	0	0	0	0	EP_243AZV
EP_243	OWN EXPERIENCE	1	AZV	SENSE OF OWNERSHIP	SELF- CENTERED EMPATHY	1	0	0	0	0	0	EP_243AZV
EP_243	ABSENCE OF MOTIVATION	1	AZV	MOTIVATION	SELF- CENTERED EMPATHY	1	0	0	0	0	0	EP_243AZV
EP_243	OWN EXPERIENCE	1	AZV	SENSE OF OWNERSHIP	SELF- CENTERED EMPATHY	1	0	0	0	0	0	EP_243AZV
EP_243	QUALIFICATION JUDGMENT	1	AZV	JUDGMENTS	SELF- CENTERED EMPATHY	1	0	0	0	0	0	EP_243AZV
EP_245	NEUTRAL	1	AZV	AFFECTIVE VALENCE	TRANSPARENT RESONANCE EMPATHY	0	0	1	0	0	0	EP_245AZV
EP_245	ABSENCE OF MOTIVATION	1	AZV	MOTIVATION	TRANSPARENT RESONANCE EMPATHY	0	0	1	0	0	0	EP_245AZV
EP_245	ABSENCE OF MOTIVATION	1	AZV	MOTIVATION	TRANSPARENT RESONANCE EMPATHY	0	0	1	0	0	PRE-FALL	EP_245AZV
EP_245	OWN EXPERIENCE	1	AZV	SENSE OF OWNERSHIP	TRANSPARENT RESONANCE EMPATHY	0	0	1	0	0	PRE-FALL	EP_245AZV
EP_245	UNPLEASANT	1	AZV	AFFECTIVE VALENCE	TRANSPARENT RESONANCE EMPATHY	0	0	1	0	0	0	EP_245AZV
EP_245	QUALITY SADNESS	1	AZV	AFFECTIVE QUALITY	TRANSPARENT RESONANCE EMPATHY	0	0	1	0	0	0	EP_245AZV
EP_245	INCREASE	1	AZV	KINESTHESIC SENSATION	TRANSPARENT RESONANCE EMPATHY	0	0	1	0	0	0	EP_245AZV
EP_245	ABSENCE OF BODILY SENSATION	1	AZV	BODILY SENSATION	TRANSPARENT RESONANCE EMPATHY	0	0	1	0	0	0	EP_245AZV
EP_245	UNPLEASANT	1	AZV	AFFECTIVE VALENCE	TRANSPARENT RESONANCE EMPATHY	0	0	1	0	0	0	EP_245AZV
EP_245	QUALITY SADNESS	1	AZV	AFFECTIVE QUALITY	TRANSPARENT RESONANCE EMPATHY	0	0	1	0	0	0	EP_245AZV
EP_246	MULTIFOCAL	1	AZV	BODILY SENSATION	SELF- CENTERED EMPATHY	1	0	0	0	ANTICIPATION	0	EP_246AZV
EP_246	UNPLEASANT	1	AZV	AFFECTIVE VALENCE	SELF- CENTERED EMPATHY	1	0	0	0	ANTICIPATION	0	EP_246AZV
EP_246	QUALITY FEAR	1	AZV	AFFECTIVE QUALITY	SELF- CENTERED EMPATHY	1	0	0	0	ANTICIPATION	0	EP_246AZV
EP_246	OWN EXPERIENCE	1	AZV	SENSE OF OWNERSHIP	SELF- CENTERED EMPATHY	1	0	0	0	ANTICIPATION	0	EP_246AZV
EP_246	DISQUALIFICATION JUDGMENT	1	AZV	JUDGMENTS	SELF- CENTERED EMPATHY	1	0	0	0	ANTICIPATION	0	EP_246AZV
EP_246	MULTIFOCAL	1	AZV	BODILY SENSATION	SELF- CENTERED EMPATHY	1	0	0	0	0	0	EP_246AZV
EP_246	UNPLEASANT	1	AZV	AFFECTIVE VALENCE	SELF- CENTERED EMPATHY	1	0	0	0	0	0	EP_246AZV
EP_246	QUALITY FEAR	1	AZV	AFFECTIVE QUALITY	SELF- CENTERED EMPATHY	1	0	0	0	0	0	EP_246AZV
EP_246	MULTIFOCAL	1	AZV	BODILY SENSATION	SELF- CENTERED EMPATHY	1	0	0	0	0	0	EP_246AZV
EP_246	PLEASANT FOR RECOVERY	1	AZV	AFFECTIVE VALENCE	SELF- CENTERED EMPATHY	1	0	0	0	0	0	EP_246AZV
EP_246	QUALITY RECOVERY RELIEF	1	AZV	AFFECTIVE QUALITY	SELF- CENTERED EMPATHY	1	0	0	0	0	0	EP_246AZV
EP_246	UNPLEASANT	1	AZV	AFFECTIVE VALENCE	SELF- CENTERED EMPATHY	1	0	0	0	0	0	EP_246AZV
EP_246	QUALITY IMPACT	1	AZV	AFFECTIVE QUALITY	SELF- CENTERED EMPATHY	1	0	0	0	0	0	EP_246AZV
EP_246	OWN EXPERIENCE	1	AZV	SENSE OF OWNERSHIP	SELF- CENTERED EMPATHY	1	0	0	0	0	0	EP_246AZV
EP_246	QUALIFICATION JUDGMENT	1	AZV	JUDGMENTS	SELF- CENTERED EMPATHY	1	0	0	0	0	0	EP_246AZV
EP_246	DISQUALIFICATION JUDGMENT	1	AZV	JUDGMENTS	SELF- CENTERED EMPATHY	1	0	0	0	0	0	EP_246AZV
EP_247	QUALIFICATION JUDGMENT	1	AZV	JUDGMENTS	SELF- CENTERED EMPATHY	1	0	0	0	0	0	EP_247AZV
EP_247	CATASTROPHISM JUDGMENT	1	AZV	JUDGMENTS	SELF- CENTERED EMPATHY	1	0	0	0	0	0	EP_247AZV
EP_247	DIFFUSE	1	AZV	BODILY SENSATION	SELF- CENTERED EMPATHY	1	0	0	0	0	0	EP_247AZV
EP_247	UNPLEASANT	1	AZV	AFFECTIVE VALENCE	SELF- CENTERED EMPATHY	1	0	0	0	0	0	EP_247AZV
EP_247	QUALITY FEAR	1	AZV	AFFECTIVE QUALITY	SELF- CENTERED EMPATHY	1	0	0	0	0	0	EP_247AZV
EP_247	INCREASE	1	AZV	KINESTHESIC SENSATION	SELF- CENTERED EMPATHY	1	0	0	0	0	0	EP_247AZV
EP_247	OWN EXPERIENCE	1	AZV	SENSE OF OWNERSHIP	SELF- CENTERED EMPATHY	1	0	0	0	0	0	EP_247AZV
EP_247	FOCAL	1	AZV	BODILY SENSATION	SELF- CENTERED EMPATHY	1	0	0	0	0	0	EP_247AZV
EP_247	UNPLEASANT	1	AZV	AFFECTIVE VALENCE	SELF- CENTERED EMPATHY	1	0	0	0	0	0	EP_247AZV
EP_247	QUALITY FEAR	1	AZV	AFFECTIVE QUALITY	SELF- CENTERED EMPATHY	1	0	0	0	0	0	EP_247AZV
EP_247	OWN EXPERIENCE	1	AZV	SENSE OF OWNERSHIP	SELF- CENTERED EMPATHY	1	0	0	0	0	0	EP_247AZV
EP_247	OWN EXPERIENCE	1	AZV	SENSE OF OWNERSHIP	SELF- CENTERED EMPATHY	1	0	0	0	0	0	EP_247AZV
EP_247	CATASTROPHISM JUDGMENT	1	AZV	JUDGMENTS	SELF- CENTERED EMPATHY	1	0	0	0	0	0	EP_247AZV
EP_248	ABSENCE OF BODILY SENSATION	1	AZV	BODILY SENSATION	NON-RESONANCE EMPATHY	0	0	0	1	0	PRE-FALL	EP_248AZV
EP_248	NEUTRAL	1	AZV	AFFECTIVE VALENCE	NON-RESONANCE EMPATHY	0	0	0	1	0	PRE-FALL	EP_248AZV
EP_248	ABSENCE OF AFFECTIVE QUALITY	1	AZV	AFFECTIVE QUALITY	NON-RESONANCE EMPATHY	0	0	0	1	0	PRE-FALL	EP_248AZV
EP_248	ABSENCE OF MOTIVATION	1	AZV	MOTIVATION	NON-RESONANCE EMPATHY	0	0	0	1	0	0	EP_248AZV
EP_249	FOCAL	1	AZV	BODILY SENSATION	OTHER-CENTERED EMPATHY	0	1	0	0	ANTICIPATION	0	EP_249AZV
EP_249	UNPLEASANT	1	AZV	AFFECTIVE VALENCE	OTHER-CENTERED EMPATHY	0	1	0	0	ANTICIPATION	0	EP_249AZV
EP_249	QUALITY FEAR	1	AZV	AFFECTIVE QUALITY	OTHER-CENTERED EMPATHY	0	1	0	0	ANTICIPATION	0	EP_249AZV
EP_249	QUALIFICATION JUDGMENT	1	AZV	JUDGMENTS	OTHER-CENTERED EMPATHY	0	1	0	0	ANTICIPATION	0	EP_249AZV
EP_249	FOCAL	1	AZV	BODILY SENSATION	OTHER-CENTERED EMPATHY	0	1	0	0	0	0	EP_249AZV
EP_249	UNPLEASANT	1	AZV	AFFECTIVE VALENCE	OTHER-CENTERED EMPATHY	0	1	0	0	0	0	EP_249AZV
EP_249	QUALITY FEAR	1	AZV	AFFECTIVE QUALITY	OTHER-CENTERED EMPATHY	0	1	0	0	0	0	EP_249AZV
EP_249	EXPERIENCE OF ANOTHER	1	AZV	SENSE OF OWNERSHIP	OTHER-CENTERED EMPATHY	0	1	0	0	0	0	EP_249AZV
EP_249	QUALIFICATION JUDGMENT	1	AZV	JUDGMENTS	OTHER-CENTERED EMPATHY	0	1	0	0	0	0	EP_249AZV
EP_249	FOCAL	1	AZV	BODILY SENSATION	OTHER-CENTERED EMPATHY	0	1	0	0	0	0	EP_249AZV
EP_249	UNPLEASANT	1	AZV	AFFECTIVE VALENCE	OTHER-CENTERED EMPATHY	0	1	0	0	0	0	EP_249AZV
EP_249	QUALITY FEAR	1	AZV	AFFECTIVE QUALITY	OTHER-CENTERED EMPATHY	0	1	0	0	0	0	EP_249AZV
EP_249	FOCAL	1	AZV	BODILY SENSATION	OTHER-CENTERED EMPATHY	0	1	0	0	0	0	EP_249AZV
EP_249	UNPLEASANT	1	AZV	AFFECTIVE VALENCE	OTHER-CENTERED EMPATHY	0	1	0	0	0	0	EP_249AZV
EP_249	QUALITY FEAR	1	AZV	AFFECTIVE QUALITY	OTHER-CENTERED EMPATHY	0	1	0	0	0	0	EP_249AZV
EP_249	QUALIFICATION JUDGMENT	1	AZV	JUDGMENTS	OTHER-CENTERED EMPATHY	0	1	0	0	0	0	EP_249AZV
EP_249	CATASTROPHISM JUDGMENT	1	AZV	JUDGMENTS	OTHER-CENTERED EMPATHY	0	1	0	0	0	0	EP_249AZV
EP_249	EXPERIENCE OF ANOTHER	1	AZV	SENSE OF OWNERSHIP	OTHER-CENTERED EMPATHY	0	1	0	0	0	0	EP_249AZV
EP_249	CATASTROPHISM JUDGMENT	1	AZV	JUDGMENTS	OTHER-CENTERED EMPATHY	0	1	0	0	0	0	EP_249AZV
EP_250	MULTIFOCAL	1	AZV	BODILY SENSATION	OTHER-CENTERED EMPATHY	0	1	0	0	ANTICIPATION	0	EP_250AZV
EP_250	UNPLEASANT	1	AZV	AFFECTIVE VALENCE	OTHER-CENTERED EMPATHY	0	1	0	0	ANTICIPATION	0	EP_250AZV
EP_250	QUALITY FEAR	1	AZV	AFFECTIVE QUALITY	OTHER-CENTERED EMPATHY	0	1	0	0	ANTICIPATION	0	EP_250AZV
EP_250	INCREASE	1	AZV	KINESTHESIC SENSATION	OTHER-CENTERED EMPATHY	0	1	0	0	ANTICIPATION	0	EP_250AZV
EP_250	CATASTROPHISM JUDGMENT	1	AZV	JUDGMENTS	OTHER-CENTERED EMPATHY	0	1	0	0	ANTICIPATION	0	EP_250AZV
EP_250	MULTIFOCAL	1	AZV	BODILY SENSATION	OTHER-CENTERED EMPATHY	0	1	0	0	0	0	EP_250AZV
EP_250	UNPLEASANT	1	AZV	AFFECTIVE VALENCE	OTHER-CENTERED EMPATHY	0	1	0	0	0	0	EP_250AZV
EP_250	QUALITY FEAR	1	AZV	AFFECTIVE QUALITY	OTHER-CENTERED EMPATHY	0	1	0	0	0	0	EP_250AZV
EP_250	UNPLEASANT	1	AZV	AFFECTIVE VALENCE	OTHER-CENTERED EMPATHY	0	1	0	0	0	0	EP_250AZV
EP_250	QUALITY FEAR	1	AZV	AFFECTIVE QUALITY	OTHER-CENTERED EMPATHY	0	1	0	0	0	0	EP_250AZV
EP_250	QUALITY SADNESS	1	AZV	AFFECTIVE QUALITY	OTHER-CENTERED EMPATHY	0	1	0	0	0	0	EP_250AZV
EP_250	EXPERIENCE OF ANOTHER	1	AZV	SENSE OF OWNERSHIP	OTHER-CENTERED EMPATHY	0	1	0	0	0	0	EP_250AZV
EP_250	MOTIVATION TO HELP OTHERS	1	AZV	MOTIVATION	OTHER-CENTERED EMPATHY	0	1	0	0	0	0	EP_250AZV
EP_250	EXPERIENCE OF ANOTHER	1	AZV	SENSE OF OWNERSHIP	OTHER-CENTERED EMPATHY	0	1	0	0	0	0	EP_250AZV
EP_250	MULTIFOCAL	1	AZV	BODILY SENSATION	OTHER-CENTERED EMPATHY	0	1	0	0	0	0	EP_250AZV
EP_250	UNPLEASANT	1	AZV	AFFECTIVE VALENCE	OTHER-CENTERED EMPATHY	0	1	0	0	0	0	EP_250AZV
EP_250	QUALITY FEAR	1	AZV	AFFECTIVE QUALITY	OTHER-CENTERED EMPATHY	0	1	0	0	0	0	EP_250AZV
EP_250	INCREASE	1	AZV	KINESTHESIC SENSATION	OTHER-CENTERED EMPATHY	0	1	0	0	0	0	EP_250AZV
EP_211	ABSENCE OF BODILY SENSATION	1	DPH	BODILY SENSATION	TRANSPARENT RESONANCE EMPATHY	0	0	1	0	0	0	EP_211DPH
EP_211	UNPLEASANT	1	DPH	AFFECTIVE VALENCE	TRANSPARENT RESONANCE EMPATHY	0	0	1	0	0	0	EP_211DPH
EP_211	QUALITY ANGER	1	DPH	AFFECTIVE QUALITY	TRANSPARENT RESONANCE EMPATHY	0	0	1	0	0	0	EP_211DPH
EP_211	QUALITY SADNESS	1	DPH	AFFECTIVE QUALITY	TRANSPARENT RESONANCE EMPATHY	0	0	1	0	0	0	EP_211DPH
EP_211	EXPERIENCE OF ANOTHER	1	DPH	SENSE OF OWNERSHIP	TRANSPARENT RESONANCE EMPATHY	0	0	1	0	0	0	EP_211DPH
EP_211	ABSENCE OF BODILY SENSATION	1	DPH	BODILY SENSATION	TRANSPARENT RESONANCE EMPATHY	0	0	1	0	0	0	EP_211DPH
EP_211	ANALYSIS	1	DPH	ANALYSIS	TRANSPARENT RESONANCE EMPATHY	0	0	1	0	0	0	EP_211DPH
EP_211	EXPERIENCE OF ANOTHER	1	DPH	SENSE OF OWNERSHIP	TRANSPARENT RESONANCE EMPATHY	0	0	1	0	0	0	EP_211DPH
EP_211	ANALYSIS	1	DPH	ANALYSIS	TRANSPARENT RESONANCE EMPATHY	0	0	1	0	0	0	EP_211DPH
EP_211	UNPLEASANT	1	DPH	AFFECTIVE VALENCE	TRANSPARENT RESONANCE EMPATHY	0	0	1	0	0	0	EP_211DPH
EP_211	QUALITY SADNESS	1	DPH	AFFECTIVE QUALITY	TRANSPARENT RESONANCE EMPATHY	0	0	1	0	0	0	EP_211DPH
EP_211	UNPLEASANT	1	DPH	AFFECTIVE VALENCE	TRANSPARENT RESONANCE EMPATHY	0	0	1	0	0	0	EP_211DPH
EP_211	QUALITY FEAR	1	DPH	AFFECTIVE QUALITY	TRANSPARENT RESONANCE EMPATHY	0	0	1	0	0	0	EP_211DPH
EP_211	UNPLEASANT	1	DPH	AFFECTIVE VALENCE	TRANSPARENT RESONANCE EMPATHY	0	0	1	0	0	PRE-FALL	EP_211DPH
EP_211	QUALITY SADNESS	1	DPH	AFFECTIVE QUALITY	TRANSPARENT RESONANCE EMPATHY	0	0	1	0	0	PRE-FALL	EP_211DPH
EP_211	ABSENCE OF BODILY SENSATION	1	DPH	BODILY SENSATION	TRANSPARENT RESONANCE EMPATHY	0	0	1	0	0	PRE-FALL	EP_211DPH
EP_211	UNPLEASANT	1	DPH	AFFECTIVE VALENCE	TRANSPARENT RESONANCE EMPATHY	0	0	1	0	0	0	EP_211DPH
EP_211	QUALITY FEAR	1	DPH	AFFECTIVE QUALITY	TRANSPARENT RESONANCE EMPATHY	0	0	1	0	0	0	EP_211DPH
EP_211	QUALITY SADNESS	1	DPH	AFFECTIVE QUALITY	TRANSPARENT RESONANCE EMPATHY	0	0	1	0	0	0	EP_211DPH
EP_212	QUALIFICATION JUDGMENT	1	DPH	JUDGMENTS	NON-RESONANCE EMPATHY	0	0	0	1	0	0	EP_212DPH
EP_212	ANALYSIS	1	DPH	ANALYSIS	NON-RESONANCE EMPATHY	0	0	0	1	0	0	EP_212DPH
EP_212	ANALYSIS	1	DPH	ANALYSIS	NON-RESONANCE EMPATHY	0	0	0	1	0	0	EP_212DPH
EP_212	ABSENCE OF BODILY SENSATION	1	DPH	BODILY SENSATION	NON-RESONANCE EMPATHY	0	0	0	1	0	0	EP_212DPH
EP_212	CATASTROPHISM JUDGMENT	1	DPH	JUDGMENTS	NON-RESONANCE EMPATHY	0	0	0	1	0	0	EP_212DPH
EP_212	ABSENCE OF BODILY SENSATION	1	DPH	BODILY SENSATION	NON-RESONANCE EMPATHY	0	0	0	1	0	0	EP_212DPH
EP_212	NEUTRAL	1	DPH	AFFECTIVE VALENCE	NON-RESONANCE EMPATHY	0	0	0	1	0	0	EP_212DPH
EP_212	ABSENCE OF AFFECTIVE QUALITY	1	DPH	AFFECTIVE QUALITY	NON-RESONANCE EMPATHY	0	0	0	1	0	0	EP_212DPH
EP_212	ABSENCE OF MOTIVATION	1	DPH	MOTIVATION	NON-RESONANCE EMPATHY	0	0	0	1	0	0	EP_212DPH
EP_212	TRIVIALIZATION JUDGMENT	1	DPH	JUDGMENTS	NON-RESONANCE EMPATHY	0	0	0	1	0	0	EP_212DPH
EP_212	OWN EXPERIENCE	1	DPH	SENSE OF OWNERSHIP	NON-RESONANCE EMPATHY	0	0	0	1	0	0	EP_212DPH
EP_212	OWN EXPERIENCE	1	DPH	SENSE OF OWNERSHIP	NON-RESONANCE EMPATHY	0	0	0	1	0	0	EP_212DPH
EP_212	NEUTRAL	1	DPH	AFFECTIVE VALENCE	NON-RESONANCE EMPATHY	0	0	0	1	0	0	EP_212DPH
EP_212	ABSENCE OF AFFECTIVE QUALITY	1	DPH	AFFECTIVE QUALITY	NON-RESONANCE EMPATHY	0	0	0	1	0	0	EP_212DPH
EP_213	UNPLEASANT	1	DPH	AFFECTIVE VALENCE	SELF- CENTERED EMPATHY	1	0	0	0	0	0	EP_213DPH
EP_213	QUALITY FEAR	1	DPH	AFFECTIVE QUALITY	SELF- CENTERED EMPATHY	1	0	0	0	0	0	EP_213DPH
EP_213	PLEASANT FOR RECOVERY	1	DPH	AFFECTIVE VALENCE	SELF- CENTERED EMPATHY	1	0	0	0	0	0	EP_213DPH
EP_213	QUALITY RECOVERY RELIEF	1	DPH	AFFECTIVE QUALITY	SELF- CENTERED EMPATHY	1	0	0	0	0	0	EP_213DPH
EP_213	MULTIFOCAL	1	DPH	BODILY SENSATION	SELF- CENTERED EMPATHY	1	0	0	0	ANTICIPATION	0	EP_213DPH
EP_213	UNPLEASANT	1	DPH	AFFECTIVE VALENCE	SELF- CENTERED EMPATHY	1	0	0	0	ANTICIPATION	0	EP_213DPH
EP_213	QUALITY FEAR	1	DPH	AFFECTIVE QUALITY	SELF- CENTERED EMPATHY	1	0	0	0	ANTICIPATION	0	EP_213DPH
EP_213	MULTIFOCAL	1	DPH	BODILY SENSATION	SELF- CENTERED EMPATHY	1	0	0	0	ANTICIPATION	0	EP_213DPH
EP_213	UNPLEASANT	1	DPH	AFFECTIVE VALENCE	SELF- CENTERED EMPATHY	1	0	0	0	ANTICIPATION	0	EP_213DPH
EP_213	QUALITY FEAR	1	DPH	AFFECTIVE QUALITY	SELF- CENTERED EMPATHY	1	0	0	0	ANTICIPATION	0	EP_213DPH
EP_213	MULTIFOCAL	1	DPH	BODILY SENSATION	SELF- CENTERED EMPATHY	1	0	0	0	0	0	EP_213DPH
EP_213	QUALITY FEAR	1	DPH	AFFECTIVE QUALITY	SELF- CENTERED EMPATHY	1	0	0	0	0	0	EP_213DPH
EP_213	PROTECTIVE SELF MOTIVATION	1	DPH	MOTIVATION	SELF- CENTERED EMPATHY	1	0	0	0	0	0	EP_213DPH
EP_213	OWN EXPERIENCE	1	DPH	SENSE OF OWNERSHIP	SELF- CENTERED EMPATHY	1	0	0	0	0	0	EP_213DPH
EP_213	PLEASANT FOR RECOVERY	1	DPH	AFFECTIVE VALENCE	SELF- CENTERED EMPATHY	1	0	0	0	0	0	EP_213DPH
EP_213	QUALITY RECOVERY RELIEF	1	DPH	AFFECTIVE QUALITY	SELF- CENTERED EMPATHY	1	0	0	0	0	0	EP_213DPH
EP_213	UNPLEASANT	1	DPH	AFFECTIVE VALENCE	SELF- CENTERED EMPATHY	1	0	0	0	ANTICIPATION	0	EP_213DPH
EP_213	QUALITY FEAR	1	DPH	AFFECTIVE QUALITY	SELF- CENTERED EMPATHY	1	0	0	0	ANTICIPATION	0	EP_213DPH
EP_213	UNPLEASANT	1	DPH	AFFECTIVE VALENCE	SELF- CENTERED EMPATHY	1	0	0	0	0	0	EP_213DPH
EP_213	QUALITY FEAR	1	DPH	AFFECTIVE QUALITY	SELF- CENTERED EMPATHY	1	0	0	0	0	0	EP_213DPH
EP_213	QUALITY IMPACT	1	DPH	AFFECTIVE QUALITY	SELF- CENTERED EMPATHY	1	0	0	0	0	0	EP_213DPH
EP_213	UNPLEASANT	1	DPH	AFFECTIVE VALENCE	SELF- CENTERED EMPATHY	1	0	0	0	0	0	EP_213DPH
EP_213	QUALITY FEAR	1	DPH	AFFECTIVE QUALITY	SELF- CENTERED EMPATHY	1	0	0	0	0	0	EP_213DPH
EP_213	PROTECTIVE SELF MOTIVATION	1	DPH	MOTIVATION	SELF- CENTERED EMPATHY	1	0	0	0	0	0	EP_213DPH
EP_213	OWN EXPERIENCE	1	DPH	SENSE OF OWNERSHIP	SELF- CENTERED EMPATHY	1	0	0	0	0	0	EP_213DPH
EP_214	CATASTROPHISM JUDGMENT	1	DPH	JUDGMENTS	TRANSPARENT RESONANCE EMPATHY	0	0	1	0	0	0	EP_214DPH
EP_214	DISQUALIFICATION JUDGMENT	1	DPH	JUDGMENTS	TRANSPARENT RESONANCE EMPATHY	0	0	1	0	0	0	EP_214DPH
EP_214	CATASTROPHISM JUDGMENT	1	DPH	JUDGMENTS	TRANSPARENT RESONANCE EMPATHY	0	0	1	0	0	0	EP_214DPH
EP_214	DISQUALIFICATION JUDGMENT	1	DPH	JUDGMENTS	TRANSPARENT RESONANCE EMPATHY	0	0	1	0	0	0	EP_214DPH
EP_214	ABSENCE OF BODILY SENSATION	1	DPH	BODILY SENSATION	TRANSPARENT RESONANCE EMPATHY	0	0	1	0	0	0	EP_214DPH
EP_214	UNPLEASANT	1	DPH	AFFECTIVE VALENCE	TRANSPARENT RESONANCE EMPATHY	0	0	1	0	0	0	EP_214DPH
EP_214	QUALITY FEAR	1	DPH	AFFECTIVE QUALITY	TRANSPARENT RESONANCE EMPATHY	0	0	1	0	0	0	EP_214DPH
EP_214	UNPLEASANT	1	DPH	AFFECTIVE VALENCE	TRANSPARENT RESONANCE EMPATHY	0	0	1	0	0	0	EP_214DPH
EP_214	QUALITY SADNESS	1	DPH	AFFECTIVE QUALITY	TRANSPARENT RESONANCE EMPATHY	0	0	1	0	0	0	EP_214DPH
EP_214	DISQUALIFICATION JUDGMENT	1	DPH	JUDGMENTS	TRANSPARENT RESONANCE EMPATHY	0	0	1	0	0	0	EP_214DPH
EP_214	ABSENCE OF BODILY SENSATION	1	DPH	BODILY SENSATION	TRANSPARENT RESONANCE EMPATHY	0	0	1	0	0	0	EP_214DPH
EP_214	ABSENCE OF MOTIVATION	1	DPH	MOTIVATION	TRANSPARENT RESONANCE EMPATHY	0	0	1	0	0	0	EP_214DPH
EP_215	QUALIFICATION JUDGMENT	1	DPH	JUDGMENTS	SELF- CENTERED EMPATHY	1	0	0	0	ANTICIPATION	0	EP_215DPH
EP_215	MULTIFOCAL	1	DPH	BODILY SENSATION	SELF- CENTERED EMPATHY	1	0	0	0	ANTICIPATION	0	EP_215DPH
EP_215	UNPLEASANT	1	DPH	AFFECTIVE VALENCE	SELF- CENTERED EMPATHY	1	0	0	0	ANTICIPATION	0	EP_215DPH
EP_215	QUALITY FEAR	1	DPH	AFFECTIVE QUALITY	SELF- CENTERED EMPATHY	1	0	0	0	ANTICIPATION	0	EP_215DPH
EP_215	UNPLEASANT	1	DPH	AFFECTIVE VALENCE	SELF- CENTERED EMPATHY	1	0	0	0	ANTICIPATION	0	EP_215DPH
EP_215	QUALITY FEAR	1	DPH	AFFECTIVE QUALITY	SELF- CENTERED EMPATHY	1	0	0	0	ANTICIPATION	0	EP_215DPH
EP_215	UNPLEASANT	1	DPH	AFFECTIVE VALENCE	SELF- CENTERED EMPATHY	1	0	0	0	0	0	EP_215DPH
EP_215	CATASTROPHISM JUDGMENT	1	DPH	JUDGMENTS	SELF- CENTERED EMPATHY	1	0	0	0	0	0	EP_215DPH
EP_215	DIFFUSE	1	DPH	BODILY SENSATION	SELF- CENTERED EMPATHY	1	0	0	0	0	0	EP_215DPH
EP_215	UNPLEASANT	1	DPH	AFFECTIVE VALENCE	SELF- CENTERED EMPATHY	1	0	0	0	0	0	EP_215DPH
EP_215	QUALITY FEAR	1	DPH	AFFECTIVE QUALITY	SELF- CENTERED EMPATHY	1	0	0	0	0	0	EP_215DPH
EP_215	QUALITY SADNESS	1	DPH	AFFECTIVE QUALITY	SELF- CENTERED EMPATHY	1	0	0	0	0	0	EP_215DPH
EP_215	PROTECTIVE SELF MOTIVATION	1	DPH	MOTIVATION	SELF- CENTERED EMPATHY	1	0	0	0	0	0	EP_215DPH
EP_215	OWN EXPERIENCE	1	DPH	SENSE OF OWNERSHIP	SELF- CENTERED EMPATHY	1	0	0	0	0	0	EP_215DPH
EP_215	UNPLEASANT	1	DPH	AFFECTIVE VALENCE	SELF- CENTERED EMPATHY	1	0	0	0	ANTICIPATION	0	EP_215DPH
EP_215	QUALITY IMPACT	1	DPH	AFFECTIVE QUALITY	SELF- CENTERED EMPATHY	1	0	0	0	ANTICIPATION	0	EP_215DPH
EP_215	OWN EXPERIENCE	1	DPH	SENSE OF OWNERSHIP	SELF- CENTERED EMPATHY	1	0	0	0	ANTICIPATION	0	EP_215DPH
EP_215	QUALIFICATION JUDGMENT	1	DPH	JUDGMENTS	SELF- CENTERED EMPATHY	1	0	0	0	ANTICIPATION	0	EP_215DPH
EP_215	PROTECTIVE SELF MOTIVATION	1	DPH	MOTIVATION	SELF- CENTERED EMPATHY	1	0	0	0	0	0	EP_215DPH
EP_215	QUALIFICATION JUDGMENT	1	DPH	JUDGMENTS	SELF- CENTERED EMPATHY	1	0	0	0	0	0	EP_215DPH
EP_216	QUALIFICATION JUDGMENT	1	DPH	JUDGMENTS	SELF- CENTERED EMPATHY	1	0	0	0	ANTICIPATION	0	EP_216DPH
EP_216	CATASTROPHISM JUDGMENT	1	DPH	JUDGMENTS	SELF- CENTERED EMPATHY	1	0	0	0	ANTICIPATION	0	EP_216DPH
EP_216	ANALYSIS	1	DPH	ANALYSIS	SELF- CENTERED EMPATHY	1	0	0	0	ANTICIPATION	0	EP_216DPH
EP_216	ANALYSIS	1	DPH	ANALYSIS	SELF- CENTERED EMPATHY	1	0	0	0	0	0	EP_216DPH
EP_216	ANALYSIS	1	DPH	ANALYSIS	SELF- CENTERED EMPATHY	1	0	0	0	0	0	EP_216DPH
EP_216	UNPLEASANT	1	DPH	AFFECTIVE VALENCE	SELF- CENTERED EMPATHY	1	0	0	0	0	0	EP_216DPH
EP_216	QUALITY ANGER	1	DPH	AFFECTIVE QUALITY	SELF- CENTERED EMPATHY	1	0	0	0	0	0	EP_216DPH
EP_216	OWN EXPERIENCE	1	DPH	SENSE OF OWNERSHIP	SELF- CENTERED EMPATHY	1	0	0	0	0	0	EP_216DPH
EP_216	UNPLEASANT	1	DPH	AFFECTIVE VALENCE	SELF- CENTERED EMPATHY	1	0	0	0	ANTICIPATION	0	EP_216DPH
EP_216	QUALITY FEAR	1	DPH	AFFECTIVE QUALITY	SELF- CENTERED EMPATHY	1	0	0	0	ANTICIPATION	0	EP_216DPH
EP_216	MULTIFOCAL	1	DPH	BODILY SENSATION	SELF- CENTERED EMPATHY	1	0	0	0	0	0	EP_216DPH
EP_216	UNPLEASANT	1	DPH	AFFECTIVE VALENCE	SELF- CENTERED EMPATHY	1	0	0	0	0	0	EP_216DPH
EP_216	QUALITY FEAR	1	DPH	AFFECTIVE QUALITY	SELF- CENTERED EMPATHY	1	0	0	0	0	0	EP_216DPH
EP_216	MULTIFOCAL	1	DPH	BODILY SENSATION	SELF- CENTERED EMPATHY	1	0	0	0	0	0	EP_216DPH
EP_216	UNPLEASANT	1	DPH	AFFECTIVE VALENCE	SELF- CENTERED EMPATHY	1	0	0	0	0	0	EP_216DPH
EP_216	QUALITY FEAR	1	DPH	AFFECTIVE QUALITY	SELF- CENTERED EMPATHY	1	0	0	0	0	0	EP_216DPH
EP_216	ABSENCE OF MOTIVATION	1	DPH	MOTIVATION	SELF- CENTERED EMPATHY	1	0	0	0	0	0	EP_216DPH
EP_216	DISQUALIFICATION JUDGMENT	1	DPH	JUDGMENTS	SELF- CENTERED EMPATHY	1	0	0	0	0	0	EP_216DPH
EP_216	ANALYSIS	1	DPH	ANALYSIS	SELF- CENTERED EMPATHY	1	0	0	0	0	0	EP_216DPH
EP_216	CATASTROPHISM JUDGMENT	1	DPH	JUDGMENTS	SELF- CENTERED EMPATHY	1	0	0	0	0	0	EP_216DPH
EP_216	ANALYSIS	1	DPH	ANALYSIS	SELF- CENTERED EMPATHY	1	0	0	0	0	0	EP_216DPH
EP_217	UNPLEASANT	1	DPH	AFFECTIVE VALENCE	OTHER-CENTERED EMPATHY	0	1	0	0	0	0	EP_217DPH
EP_217	DISQUALIFICATION JUDGMENT	1	DPH	JUDGMENTS	OTHER-CENTERED EMPATHY	0	1	0	0	0	0	EP_217DPH
EP_217	ANALYSIS	1	DPH	ANALYSIS	OTHER-CENTERED EMPATHY	0	1	0	0	0	0	EP_217DPH
EP_217	QUALIFICATION JUDGMENT	1	DPH	JUDGMENTS	OTHER-CENTERED EMPATHY	0	1	0	0	0	0	EP_217DPH
EP_217	DIFFUSE	1	DPH	BODILY SENSATION	OTHER-CENTERED EMPATHY	0	1	0	0	0	0	EP_217DPH
EP_217	UNPLEASANT	1	DPH	AFFECTIVE VALENCE	OTHER-CENTERED EMPATHY	0	1	0	0	0	0	EP_217DPH
EP_217	QUALITY FEAR	1	DPH	AFFECTIVE QUALITY	OTHER-CENTERED EMPATHY	0	1	0	0	0	0	EP_217DPH
EP_217	CATASTROPHISM JUDGMENT	1	DPH	JUDGMENTS	OTHER-CENTERED EMPATHY	0	1	0	0	0	0	EP_217DPH
EP_217	ANALYSIS	1	DPH	ANALYSIS	OTHER-CENTERED EMPATHY	0	1	0	0	0	0	EP_217DPH
EP_217	MOTIVATION TO HELP OTHERS	1	DPH	MOTIVATION	OTHER-CENTERED EMPATHY	0	1	0	0	ANTICIPATION	0	EP_217DPH
EP_217	EXPERIENCE OF ANOTHER	1	DPH	SENSE OF OWNERSHIP	OTHER-CENTERED EMPATHY	0	1	0	0	ANTICIPATION	0	EP_217DPH
EP_217	DIFFUSE	1	DPH	BODILY SENSATION	OTHER-CENTERED EMPATHY	0	1	0	0	ANTICIPATION	0	EP_217DPH
EP_217	UNPLEASANT	1	DPH	AFFECTIVE VALENCE	OTHER-CENTERED EMPATHY	0	1	0	0	ANTICIPATION	0	EP_217DPH
EP_217	QUALITY FEAR	1	DPH	AFFECTIVE QUALITY	OTHER-CENTERED EMPATHY	0	1	0	0	ANTICIPATION	0	EP_217DPH
EP_217	DIFFUSE	1	DPH	BODILY SENSATION	OTHER-CENTERED EMPATHY	0	1	0	0	0	0	EP_217DPH
EP_217	UNPLEASANT	1	DPH	AFFECTIVE VALENCE	OTHER-CENTERED EMPATHY	0	1	0	0	0	0	EP_217DPH
EP_217	QUALITY FEAR	1	DPH	AFFECTIVE QUALITY	OTHER-CENTERED EMPATHY	0	1	0	0	0	0	EP_217DPH
EP_217	MOTIVATION TO HELP OTHERS	1	DPH	MOTIVATION	OTHER-CENTERED EMPATHY	0	1	0	0	0	0	EP_217DPH
EP_217	EXPERIENCE OF ANOTHER	1	DPH	SENSE OF OWNERSHIP	OTHER-CENTERED EMPATHY	0	1	0	0	0	0	EP_217DPH
EP_217	UNPLEASANT	1	DPH	AFFECTIVE VALENCE	OTHER-CENTERED EMPATHY	0	1	0	0	0	0	EP_217DPH
EP_218	ANALYSIS	1	DPH	ANALYSIS	OTHER-CENTERED EMPATHY	0	1	0	0	ANTICIPATION	0	EP_218DPH
EP_218	FOCAL	1	DPH	BODILY SENSATION	OTHER-CENTERED EMPATHY	0	1	0	0	0	0	EP_218DPH
EP_218	UNPLEASANT	1	DPH	AFFECTIVE VALENCE	OTHER-CENTERED EMPATHY	0	1	0	0	0	0	EP_218DPH
EP_218	QUALITY IMPACT	1	DPH	AFFECTIVE QUALITY	OTHER-CENTERED EMPATHY	0	1	0	0	0	0	EP_218DPH
EP_218	INCREASE	1	DPH	KINESTHESIC SENSATION	OTHER-CENTERED EMPATHY	0	1	0	0	0	0	EP_218DPH
EP_218	FOCAL	1	DPH	BODILY SENSATION	OTHER-CENTERED EMPATHY	0	1	0	0	0	0	EP_218DPH
EP_218	INCREASE	1	DPH	KINESTHESIC SENSATION	OTHER-CENTERED EMPATHY	0	1	0	0	0	0	EP_218DPH
EP_218	DIFFUSE	1	DPH	BODILY SENSATION	OTHER-CENTERED EMPATHY	0	1	0	0	0	0	EP_218DPH
EP_218	UNPLEASANT	1	DPH	AFFECTIVE VALENCE	OTHER-CENTERED EMPATHY	0	1	0	0	0	0	EP_218DPH
EP_218	QUALITY FEAR	1	DPH	AFFECTIVE QUALITY	OTHER-CENTERED EMPATHY	0	1	0	0	0	0	EP_218DPH
EP_218	ANALYSIS	1	DPH	ANALYSIS	OTHER-CENTERED EMPATHY	0	1	0	0	0	0	EP_218DPH
EP_218	MOTIVATION TO HELP OTHERS	1	DPH	MOTIVATION	OTHER-CENTERED EMPATHY	0	1	0	0	0	0	EP_218DPH
EP_218	EXPERIENCE OF ANOTHER	1	DPH	SENSE OF OWNERSHIP	OTHER-CENTERED EMPATHY	0	1	0	0	0	0	EP_218DPH
EP_218	UNPLEASANT	1	DPH	AFFECTIVE VALENCE	OTHER-CENTERED EMPATHY	0	1	0	0	0	0	EP_218DPH
EP_218	QUALITY IMPACT	1	DPH	AFFECTIVE QUALITY	OTHER-CENTERED EMPATHY	0	1	0	0	0	0	EP_218DPH
EP_218	ANALYSIS	1	DPH	ANALYSIS	OTHER-CENTERED EMPATHY	0	1	0	0	0	0	EP_218DPH
EP_218	ANALYSIS	1	DPH	ANALYSIS	OTHER-CENTERED EMPATHY	0	1	0	0	0	0	EP_218DPH
EP_201	UNPLEASANT	1	DPH	AFFECTIVE VALENCE	TRANSPARENT RESONANCE EMPATHY	0	0	1	0	0	0	EP_201DPH
EP_201	QUALITY FEAR	1	DPH	AFFECTIVE QUALITY	TRANSPARENT RESONANCE EMPATHY	0	0	1	0	0	0	EP_201DPH
EP_201	QUALITY SADNESS	1	DPH	AFFECTIVE QUALITY	TRANSPARENT RESONANCE EMPATHY	0	0	1	0	0	0	EP_201DPH
EP_201	CATASTROPHISM JUDGMENT	1	DPH	JUDGMENTS	TRANSPARENT RESONANCE EMPATHY	0	0	1	0	0	0	EP_201DPH
EP_201	ABSENCE OF BODILY SENSATION	1	DPH	BODILY SENSATION	TRANSPARENT RESONANCE EMPATHY	0	0	1	0	0	0	EP_201DPH
EP_201	UNPLEASANT	1	DPH	AFFECTIVE VALENCE	TRANSPARENT RESONANCE EMPATHY	0	0	1	0	0	0	EP_201DPH
EP_201	QUALITY FEAR	1	DPH	AFFECTIVE QUALITY	TRANSPARENT RESONANCE EMPATHY	0	0	1	0	0	0	EP_201DPH
EP_201	ANALYSIS	1	DPH	ANALYSIS	TRANSPARENT RESONANCE EMPATHY	0	0	1	0	0	0	EP_201DPH
EP_201	UNPLEASANT	1	DPH	AFFECTIVE VALENCE	TRANSPARENT RESONANCE EMPATHY	0	0	1	0	0	0	EP_201DPH
EP_201	QUALITY FEAR	1	DPH	AFFECTIVE QUALITY	TRANSPARENT RESONANCE EMPATHY	0	0	1	0	0	0	EP_201DPH
EP_201	QUALITY SADNESS	1	DPH	AFFECTIVE QUALITY	TRANSPARENT RESONANCE EMPATHY	0	0	1	0	0	0	EP_201DPH
EP_201	EXPERIENCE OF ANOTHER	1	DPH	SENSE OF OWNERSHIP	TRANSPARENT RESONANCE EMPATHY	0	0	1	0	0	0	EP_201DPH
EP_201	CATASTROPHISM JUDGMENT	1	DPH	JUDGMENTS	TRANSPARENT RESONANCE EMPATHY	0	0	1	0	0	0	EP_201DPH
EP_201	ABSENCE OF BODILY SENSATION	1	DPH	BODILY SENSATION	TRANSPARENT RESONANCE EMPATHY	0	0	1	0	0	0	EP_201DPH
EP_201	UNPLEASANT	1	DPH	AFFECTIVE VALENCE	TRANSPARENT RESONANCE EMPATHY	0	0	1	0	0	0	EP_201DPH
EP_201	QUALITY IMPACT	1	DPH	AFFECTIVE QUALITY	TRANSPARENT RESONANCE EMPATHY	0	0	1	0	0	0	EP_201DPH
EP_201	ABSENCE OF BODILY SENSATION	1	DPH	BODILY SENSATION	TRANSPARENT RESONANCE EMPATHY	0	0	1	0	0	0	EP_201DPH
EP_201	UNPLEASANT	1	DPH	AFFECTIVE VALENCE	TRANSPARENT RESONANCE EMPATHY	0	0	1	0	0	0	EP_201DPH
EP_201	QUALITY IMPACT	1	DPH	AFFECTIVE QUALITY	TRANSPARENT RESONANCE EMPATHY	0	0	1	0	0	0	EP_201DPH
EP_201	QUALITY IMPACT	1	DPH	AFFECTIVE QUALITY	TRANSPARENT RESONANCE EMPATHY	0	0	1	0	0	PRE-FALL	EP_201DPH
EP_201	ABSENCE OF BODILY SENSATION	1	DPH	BODILY SENSATION	TRANSPARENT RESONANCE EMPATHY	0	0	1	0	0	0	EP_201DPH
EP_203	UNPLEASANT	1	DPH	AFFECTIVE VALENCE	SELF- CENTERED EMPATHY	1	0	0	0	0	0	EP_203DPH
EP_203	QUALITY FEAR	1	DPH	AFFECTIVE QUALITY	SELF- CENTERED EMPATHY	1	0	0	0	0	0	EP_203DPH
EP_203	PROTECTIVE SELF MOTIVATION	1	DPH	MOTIVATION	SELF- CENTERED EMPATHY	1	0	0	0	0	0	EP_203DPH
EP_203	OWN EXPERIENCE	1	DPH	SENSE OF OWNERSHIP	SELF- CENTERED EMPATHY	1	0	0	0	0	0	EP_203DPH
EP_203	UNPLEASANT	1	DPH	AFFECTIVE VALENCE	SELF- CENTERED EMPATHY	1	0	0	0	0	0	EP_203DPH
EP_203	QUALITY FEAR	1	DPH	AFFECTIVE QUALITY	SELF- CENTERED EMPATHY	1	0	0	0	0	0	EP_203DPH
EP_203	PROTECTIVE SELF MOTIVATION	1	DPH	MOTIVATION	SELF- CENTERED EMPATHY	1	0	0	0	0	0	EP_203DPH
EP_203	OWN EXPERIENCE	1	DPH	SENSE OF OWNERSHIP	SELF- CENTERED EMPATHY	1	0	0	0	0	0	EP_203DPH
EP_203	UNPLEASANT	1	DPH	AFFECTIVE VALENCE	SELF- CENTERED EMPATHY	1	0	0	0	0	0	EP_203DPH
EP_203	QUALITY FEAR	1	DPH	AFFECTIVE QUALITY	SELF- CENTERED EMPATHY	1	0	0	0	0	0	EP_203DPH
EP_203	QUALITY SADNESS	1	DPH	AFFECTIVE QUALITY	SELF- CENTERED EMPATHY	1	0	0	0	0	0	EP_203DPH
EP_203	OWN EXPERIENCE	1	DPH	SENSE OF OWNERSHIP	SELF- CENTERED EMPATHY	1	0	0	0	0	0	EP_203DPH
EP_203	UNPLEASANT	1	DPH	AFFECTIVE VALENCE	SELF- CENTERED EMPATHY	1	0	0	0	0	0	EP_203DPH
EP_203	QUALITY FEAR	1	DPH	AFFECTIVE QUALITY	SELF- CENTERED EMPATHY	1	0	0	0	0	0	EP_203DPH
EP_203	INCREASE	1	DPH	KINESTHESIC SENSATION	SELF- CENTERED EMPATHY	1	0	0	0	0	0	EP_203DPH
EP_203	PROTECTIVE SELF MOTIVATION	1	DPH	MOTIVATION	SELF- CENTERED EMPATHY	1	0	0	0	0	0	EP_203DPH
EP_203	OWN EXPERIENCE	1	DPH	SENSE OF OWNERSHIP	SELF- CENTERED EMPATHY	1	0	0	0	0	0	EP_203DPH
EP_204	UNPLEASANT	1	DPH	AFFECTIVE VALENCE	SELF- CENTERED EMPATHY	1	0	0	0	0	0	EP_204DPH
EP_204	QUALITY FEAR	1	DPH	AFFECTIVE QUALITY	SELF- CENTERED EMPATHY	1	0	0	0	0	0	EP_204DPH
EP_204	PROTECTIVE SELF MOTIVATION	1	DPH	MOTIVATION	SELF- CENTERED EMPATHY	1	0	0	0	0	0	EP_204DPH
EP_204	OWN EXPERIENCE	1	DPH	SENSE OF OWNERSHIP	SELF- CENTERED EMPATHY	1	0	0	0	0	0	EP_204DPH
EP_204	UNPLEASANT	1	DPH	AFFECTIVE VALENCE	SELF- CENTERED EMPATHY	1	0	0	0	0	0	EP_204DPH
EP_204	QUALITY FEAR	1	DPH	AFFECTIVE QUALITY	SELF- CENTERED EMPATHY	1	0	0	0	0	0	EP_204DPH
EP_204	OWN EXPERIENCE	1	DPH	SENSE OF OWNERSHIP	SELF- CENTERED EMPATHY	1	0	0	0	0	0	EP_204DPH
EP_204	QUALIFICATION JUDGMENT	1	DPH	JUDGMENTS	SELF- CENTERED EMPATHY	1	0	0	0	0	0	EP_204DPH
EP_204	DISQUALIFICATION JUDGMENT	1	DPH	JUDGMENTS	SELF- CENTERED EMPATHY	1	0	0	0	0	0	EP_204DPH
EP_204	MULTIFOCAL	1	DPH	BODILY SENSATION	SELF- CENTERED EMPATHY	1	0	0	0	0	0	EP_204DPH
EP_204	UNPLEASANT	1	DPH	AFFECTIVE VALENCE	SELF- CENTERED EMPATHY	1	0	0	0	0	0	EP_204DPH
EP_204	QUALITY FEAR	1	DPH	AFFECTIVE QUALITY	SELF- CENTERED EMPATHY	1	0	0	0	0	0	EP_204DPH
EP_204	OWN EXPERIENCE	1	DPH	SENSE OF OWNERSHIP	SELF- CENTERED EMPATHY	1	0	0	0	0	0	EP_204DPH
EP_204	UNPLEASANT	1	DPH	AFFECTIVE VALENCE	SELF- CENTERED EMPATHY	1	0	0	0	0	0	EP_204DPH
EP_204	QUALITY FEAR	1	DPH	AFFECTIVE QUALITY	SELF- CENTERED EMPATHY	1	0	0	0	0	0	EP_204DPH
EP_204	PROTECTIVE SELF MOTIVATION	1	DPH	MOTIVATION	SELF- CENTERED EMPATHY	1	0	0	0	0	0	EP_204DPH
EP_204	OWN EXPERIENCE	1	DPH	SENSE OF OWNERSHIP	SELF- CENTERED EMPATHY	1	0	0	0	0	0	EP_204DPH
EP_204	ANALYSIS	1	DPH	ANALYSIS	SELF- CENTERED EMPATHY	1	0	0	0	0	0	EP_204DPH
EP_205	CATASTROPHISM JUDGMENT	1	DPH	JUDGMENTS	SELF- CENTERED EMPATHY	1	0	0	0	ANTICIPATION	0	EP_205DPH
EP_205	DIFFUSE	1	DPH	BODILY SENSATION	SELF- CENTERED EMPATHY	1	0	0	0	ANTICIPATION	0	EP_205DPH
EP_205	UNPLEASANT	1	DPH	AFFECTIVE VALENCE	SELF- CENTERED EMPATHY	1	0	0	0	ANTICIPATION	0	EP_205DPH
EP_205	QUALITY FEAR	1	DPH	AFFECTIVE QUALITY	SELF- CENTERED EMPATHY	1	0	0	0	ANTICIPATION	0	EP_205DPH
EP_205	OWN EXPERIENCE	1	DPH	SENSE OF OWNERSHIP	SELF- CENTERED EMPATHY	1	0	0	0	ANTICIPATION	0	EP_205DPH
EP_205	UNPLEASANT	1	DPH	AFFECTIVE VALENCE	SELF- CENTERED EMPATHY	1	0	0	0	0	0	EP_205DPH
EP_205	QUALITY FEAR	1	DPH	AFFECTIVE QUALITY	SELF- CENTERED EMPATHY	1	0	0	0	0	0	EP_205DPH
EP_205	QUALITY SADNESS	1	DPH	AFFECTIVE QUALITY	SELF- CENTERED EMPATHY	1	0	0	0	0	0	EP_205DPH
EP_205	INCREASE	1	DPH	KINESTHESIC SENSATION	SELF- CENTERED EMPATHY	1	0	0	0	0	0	EP_205DPH
EP_205	CATASTROPHISM JUDGMENT	1	DPH	JUDGMENTS	SELF- CENTERED EMPATHY	1	0	0	0	0	0	EP_205DPH
EP_205	UNPLEASANT	1	DPH	AFFECTIVE VALENCE	SELF- CENTERED EMPATHY	1	0	0	0	0	0	EP_205DPH
EP_205	QUALITY IMPACT	1	DPH	AFFECTIVE QUALITY	SELF- CENTERED EMPATHY	1	0	0	0	0	0	EP_205DPH
EP_205	QUALIFICATION JUDGMENT	1	DPH	JUDGMENTS	SELF- CENTERED EMPATHY	1	0	0	0	ANTICIPATION	0	EP_205DPH
EP_205	QUALIFICATION JUDGMENT	1	DPH	JUDGMENTS	SELF- CENTERED EMPATHY	1	0	0	0	ANTICIPATION	0	EP_205DPH
EP_205	OWN EXPERIENCE	1	DPH	SENSE OF OWNERSHIP	SELF- CENTERED EMPATHY	1	0	0	0	0	0	EP_205DPH
EP_206	ABSENCE OF BODILY SENSATION	1	DPH	BODILY SENSATION	TRANSPARENT RESONANCE EMPATHY	0	0	1	0	0	PRE-FALL	EP_206DPH
EP_206	CATASTROPHISM JUDGMENT	1	DPH	JUDGMENTS	TRANSPARENT RESONANCE EMPATHY	0	0	1	0	0	PRE-FALL	EP_206DPH
EP_206	ANALYSIS	1	DPH	ANALYSIS	TRANSPARENT RESONANCE EMPATHY	0	0	1	0	0	PRE-FALL	EP_206DPH
EP_206	ABSENCE OF BODILY SENSATION	1	DPH	BODILY SENSATION	TRANSPARENT RESONANCE EMPATHY	0	0	1	0	0	PRE-FALL	EP_206DPH
EP_206	UNPLEASANT	1	DPH	AFFECTIVE VALENCE	TRANSPARENT RESONANCE EMPATHY	0	0	1	0	0	PRE-FALL	EP_206DPH
EP_206	QUALITY SADNESS	1	DPH	AFFECTIVE QUALITY	TRANSPARENT RESONANCE EMPATHY	0	0	1	0	0	PRE-FALL	EP_206DPH
EP_206	ABSENCE OF BODILY SENSATION	1	DPH	BODILY SENSATION	TRANSPARENT RESONANCE EMPATHY	0	0	1	0	0	0	EP_206DPH
EP_206	OWN EXPERIENCE	1	DPH	SENSE OF OWNERSHIP	TRANSPARENT RESONANCE EMPATHY	0	0	1	0	0	0	EP_206DPH
EP_206	ANALYSIS	1	DPH	ANALYSIS	TRANSPARENT RESONANCE EMPATHY	0	0	1	0	0	0	EP_206DPH
EP_206	ABSENCE OF BODILY SENSATION	1	DPH	BODILY SENSATION	TRANSPARENT RESONANCE EMPATHY	0	0	1	0	0	0	EP_206DPH
EP_206	ABSENCE OF MOTIVATION	1	DPH	MOTIVATION	TRANSPARENT RESONANCE EMPATHY	0	0	1	0	0	0	EP_206DPH
EP_206	QUALIFICATION JUDGMENT	1	DPH	JUDGMENTS	TRANSPARENT RESONANCE EMPATHY	0	0	1	0	0	0	EP_206DPH
EP_206	ANALYSIS	1	DPH	ANALYSIS	TRANSPARENT RESONANCE EMPATHY	0	0	1	0	0	0	EP_206DPH
EP_206	OWN EXPERIENCE	1	DPH	SENSE OF OWNERSHIP	TRANSPARENT RESONANCE EMPATHY	0	0	1	0	0	0	EP_206DPH
EP_207	UNPLEASANT	1	DPH	AFFECTIVE VALENCE	TRANSPARENT RESONANCE EMPATHY	0	0	1	0	0	0	EP_207DPH
EP_207	QUALITY IMPACT	1	DPH	AFFECTIVE QUALITY	TRANSPARENT RESONANCE EMPATHY	0	0	1	0	0	0	EP_207DPH
EP_207	QUALIFICATION JUDGMENT	1	DPH	JUDGMENTS	TRANSPARENT RESONANCE EMPATHY	0	0	1	0	0	0	EP_207DPH
EP_207	CATASTROPHISM JUDGMENT	1	DPH	JUDGMENTS	TRANSPARENT RESONANCE EMPATHY	0	0	1	0	0	0	EP_207DPH
EP_207	DISQUALIFICATION JUDGMENT	1	DPH	JUDGMENTS	TRANSPARENT RESONANCE EMPATHY	0	0	1	0	0	0	EP_207DPH
EP_207	CATASTROPHISM JUDGMENT	1	DPH	JUDGMENTS	TRANSPARENT RESONANCE EMPATHY	0	0	1	0	0	0	EP_207DPH
EP_207	UNPLEASANT	1	DPH	AFFECTIVE VALENCE	TRANSPARENT RESONANCE EMPATHY	0	0	1	0	0	0	EP_207DPH
EP_207	QUALITY IMPACT	1	DPH	AFFECTIVE QUALITY	TRANSPARENT RESONANCE EMPATHY	0	0	1	0	0	0	EP_207DPH
EP_207	CATASTROPHISM JUDGMENT	1	DPH	JUDGMENTS	TRANSPARENT RESONANCE EMPATHY	0	0	1	0	0	0	EP_207DPH
EP_207	QUALITY IMPACT	1	DPH	AFFECTIVE QUALITY	TRANSPARENT RESONANCE EMPATHY	0	0	1	0	0	PRE-FALL	EP_207DPH
EP_207	ABSENCE OF BODILY SENSATION	1	DPH	BODILY SENSATION	TRANSPARENT RESONANCE EMPATHY	0	0	1	0	0	0	EP_207DPH
EP_207	PROTECTIVE SELF MOTIVATION	1	DPH	MOTIVATION	TRANSPARENT RESONANCE EMPATHY	0	0	1	0	0	0	EP_207DPH
EP_207	OWN EXPERIENCE	1	DPH	SENSE OF OWNERSHIP	TRANSPARENT RESONANCE EMPATHY	0	0	1	0	0	0	EP_207DPH
EP_207	ABSENCE OF BODILY SENSATION	1	DPH	BODILY SENSATION	TRANSPARENT RESONANCE EMPATHY	0	0	1	0	0	PRE-FALL	EP_207DPH
EP_207	MOTIVATION TO HELP OTHERS	1	DPH	MOTIVATION	TRANSPARENT RESONANCE EMPATHY	0	0	1	0	0	PRE-FALL	EP_207DPH
EP_207	ABSENCE OF BODILY SENSATION	1	DPH	BODILY SENSATION	TRANSPARENT RESONANCE EMPATHY	0	0	1	0	0	0	EP_207DPH
EP_207	CATASTROPHISM JUDGMENT	1	DPH	JUDGMENTS	TRANSPARENT RESONANCE EMPATHY	0	0	1	0	0	0	EP_207DPH
EP_207	UNPLEASANT	1	DPH	AFFECTIVE VALENCE	TRANSPARENT RESONANCE EMPATHY	0	0	1	0	0	0	EP_207DPH
EP_207	ABSENCE OF MOTIVATION	1	DPH	MOTIVATION	TRANSPARENT RESONANCE EMPATHY	0	0	1	0	0	0	EP_207DPH
EP_207	OWN EXPERIENCE	1	DPH	SENSE OF OWNERSHIP	TRANSPARENT RESONANCE EMPATHY	0	0	1	0	0	0	EP_207DPH
EP_207	DISQUALIFICATION JUDGMENT	1	DPH	JUDGMENTS	TRANSPARENT RESONANCE EMPATHY	0	0	1	0	0	0	EP_207DPH
EP_207	CATASTROPHISM JUDGMENT	1	DPH	JUDGMENTS	TRANSPARENT RESONANCE EMPATHY	0	0	1	0	0	0	EP_207DPH
EP_207	ABSENCE OF BODILY SENSATION	1	DPH	BODILY SENSATION	TRANSPARENT RESONANCE EMPATHY	0	0	1	0	0	0	EP_207DPH
EP_207	UNPLEASANT	1	DPH	AFFECTIVE VALENCE	TRANSPARENT RESONANCE EMPATHY	0	0	1	0	0	0	EP_207DPH
EP_207	QUALITY SADNESS	1	DPH	AFFECTIVE QUALITY	TRANSPARENT RESONANCE EMPATHY	0	0	1	0	0	0	EP_207DPH
EP_208	UNPLEASANT	1	DPH	AFFECTIVE VALENCE	SELF- CENTERED EMPATHY	1	0	0	0	ANTICIPATION	0	EP_208DPH
EP_208	PROTECTIVE SELF MOTIVATION	1	DPH	MOTIVATION	SELF- CENTERED EMPATHY	1	0	0	0	ANTICIPATION	0	EP_208DPH
EP_208	OWN EXPERIENCE	1	DPH	SENSE OF OWNERSHIP	SELF- CENTERED EMPATHY	1	0	0	0	ANTICIPATION	0	EP_208DPH
EP_208	OWN EXPERIENCE	1	DPH	SENSE OF OWNERSHIP	SELF- CENTERED EMPATHY	1	0	0	0	ANTICIPATION	0	EP_208DPH
EP_208	FOCAL	1	DPH	BODILY SENSATION	SELF- CENTERED EMPATHY	1	0	0	0	ANTICIPATION	0	EP_208DPH
EP_208	UNPLEASANT	1	DPH	AFFECTIVE VALENCE	SELF- CENTERED EMPATHY	1	0	0	0	ANTICIPATION	0	EP_208DPH
EP_208	QUALITY FEAR	1	DPH	AFFECTIVE QUALITY	SELF- CENTERED EMPATHY	1	0	0	0	ANTICIPATION	0	EP_208DPH
EP_208	FOCAL	1	DPH	BODILY SENSATION	SELF- CENTERED EMPATHY	1	0	0	0	ANTICIPATION	0	EP_208DPH
EP_208	UNPLEASANT	1	DPH	AFFECTIVE VALENCE	SELF- CENTERED EMPATHY	1	0	0	0	ANTICIPATION	0	EP_208DPH
EP_208	QUALITY FEAR	1	DPH	AFFECTIVE QUALITY	SELF- CENTERED EMPATHY	1	0	0	0	ANTICIPATION	0	EP_208DPH
EP_208	FOCAL	1	DPH	BODILY SENSATION	SELF- CENTERED EMPATHY	1	0	0	0	ANTICIPATION	0	EP_208DPH
EP_208	UNPLEASANT	1	DPH	AFFECTIVE VALENCE	SELF- CENTERED EMPATHY	1	0	0	0	ANTICIPATION	0	EP_208DPH
EP_208	QUALITY FEAR	1	DPH	AFFECTIVE QUALITY	SELF- CENTERED EMPATHY	1	0	0	0	ANTICIPATION	0	EP_208DPH
EP_208	UNPLEASANT	1	DPH	AFFECTIVE VALENCE	SELF- CENTERED EMPATHY	1	0	0	0	0	0	EP_208DPH
EP_208	QUALITY FEAR	1	DPH	AFFECTIVE QUALITY	SELF- CENTERED EMPATHY	1	0	0	0	0	0	EP_208DPH
EP_208	FOCAL	1	DPH	BODILY SENSATION	SELF- CENTERED EMPATHY	1	0	0	0	0	0	EP_208DPH
EP_208	UNPLEASANT	1	DPH	AFFECTIVE VALENCE	SELF- CENTERED EMPATHY	1	0	0	0	0	0	EP_208DPH
EP_208	QUALITY FEAR	1	DPH	AFFECTIVE QUALITY	SELF- CENTERED EMPATHY	1	0	0	0	0	0	EP_208DPH
EP_208	FOCAL	1	DPH	BODILY SENSATION	SELF- CENTERED EMPATHY	1	0	0	0	0	0	EP_208DPH
EP_208	UNPLEASANT	1	DPH	AFFECTIVE VALENCE	SELF- CENTERED EMPATHY	1	0	0	0	0	0	EP_208DPH
EP_208	QUALITY ANGER	1	DPH	AFFECTIVE QUALITY	SELF- CENTERED EMPATHY	1	0	0	0	0	0	EP_208DPH
EP_208	QUALITY FEAR	1	DPH	AFFECTIVE QUALITY	SELF- CENTERED EMPATHY	1	0	0	0	0	0	EP_208DPH
EP_208	UNPLEASANT	1	DPH	AFFECTIVE VALENCE	SELF- CENTERED EMPATHY	1	0	0	0	ANTICIPATION	0	EP_208DPH
EP_208	QUALITY FEAR	1	DPH	AFFECTIVE QUALITY	SELF- CENTERED EMPATHY	1	0	0	0	ANTICIPATION	0	EP_208DPH
EP_209	QUALIFICATION JUDGMENT	1	DPH	JUDGMENTS	TRANSPARENT RESONANCE EMPATHY	0	0	1	0	0	PRE-FALL	EP_209DPH
EP_209	ANALYSIS	1	DPH	ANALYSIS	TRANSPARENT RESONANCE EMPATHY	0	0	1	0	0	PRE-FALL	EP_209DPH
EP_209	ABSENCE OF BODILY SENSATION	1	DPH	BODILY SENSATION	TRANSPARENT RESONANCE EMPATHY	0	0	1	0	0	PRE-FALL	EP_209DPH
EP_209	UNPLEASANT	1	DPH	AFFECTIVE VALENCE	TRANSPARENT RESONANCE EMPATHY	0	0	1	0	0	PRE-FALL	EP_209DPH
EP_209	QUALITY FEAR	1	DPH	AFFECTIVE QUALITY	TRANSPARENT RESONANCE EMPATHY	0	0	1	0	0	PRE-FALL	EP_209DPH
EP_209	ANALYSIS	1	DPH	ANALYSIS	TRANSPARENT RESONANCE EMPATHY	0	0	1	0	0	PRE-FALL	EP_209DPH
EP_209	ABSENCE OF BODILY SENSATION	1	DPH	BODILY SENSATION	TRANSPARENT RESONANCE EMPATHY	0	0	1	0	0	PRE-FALL	EP_209DPH
EP_209	UNPLEASANT	1	DPH	AFFECTIVE VALENCE	TRANSPARENT RESONANCE EMPATHY	0	0	1	0	0	PRE-FALL	EP_209DPH
EP_209	QUALITY FEAR	1	DPH	AFFECTIVE QUALITY	TRANSPARENT RESONANCE EMPATHY	0	0	1	0	0	PRE-FALL	EP_209DPH
EP_209	CATASTROPHISM JUDGMENT	1	DPH	JUDGMENTS	TRANSPARENT RESONANCE EMPATHY	0	0	1	0	0	PRE-FALL	EP_209DPH
EP_209	ABSENCE OF BODILY SENSATION	1	DPH	BODILY SENSATION	TRANSPARENT RESONANCE EMPATHY	0	0	1	0	0	0	EP_209DPH
EP_209	ABSENCE OF BODILY SENSATION	1	DPH	BODILY SENSATION	TRANSPARENT RESONANCE EMPATHY	0	0	1	0	0	0	EP_209DPH
EP_209	UNPLEASANT	1	DPH	AFFECTIVE VALENCE	TRANSPARENT RESONANCE EMPATHY	0	0	1	0	0	0	EP_209DPH
EP_209	QUALITY SADNESS	1	DPH	AFFECTIVE QUALITY	TRANSPARENT RESONANCE EMPATHY	0	0	1	0	0	0	EP_209DPH
EP_209	OWN EXPERIENCE	1	DPH	SENSE OF OWNERSHIP	TRANSPARENT RESONANCE EMPATHY	0	0	1	0	0	PRE-FALL	EP_209DPH
EP_209	QUALIFICATION JUDGMENT	1	DPH	JUDGMENTS	TRANSPARENT RESONANCE EMPATHY	0	0	1	0	0	PRE-FALL	EP_209DPH
EP_209	ANALYSIS	1	DPH	ANALYSIS	TRANSPARENT RESONANCE EMPATHY	0	0	1	0	0	PRE-FALL	EP_209DPH
EP_209	OWN EXPERIENCE	1	DPH	SENSE OF OWNERSHIP	TRANSPARENT RESONANCE EMPATHY	0	0	1	0	0	0	EP_209DPH
EP_209	OWN EXPERIENCE	1	DPH	SENSE OF OWNERSHIP	TRANSPARENT RESONANCE EMPATHY	0	0	1	0	0	0	EP_209DPH
EP_220	CATASTROPHISM JUDGMENT	1	DPH	JUDGMENTS	OTHER-CENTERED EMPATHY	0	1	0	0	ANTICIPATION	0	EP_220DPH
EP_220	UNPLEASANT	1	DPH	AFFECTIVE VALENCE	OTHER-CENTERED EMPATHY	0	1	0	0	ANTICIPATION	0	EP_220DPH
EP_220	QUALITY IMPACT	1	DPH	AFFECTIVE QUALITY	OTHER-CENTERED EMPATHY	0	1	0	0	ANTICIPATION	0	EP_220DPH
EP_220	CATASTROPHISM JUDGMENT	1	DPH	JUDGMENTS	OTHER-CENTERED EMPATHY	0	1	0	0	ANTICIPATION	0	EP_220DPH
EP_220	CATASTROPHISM JUDGMENT	1	DPH	JUDGMENTS	OTHER-CENTERED EMPATHY	0	1	0	0	0	0	EP_220DPH
EP_220	UNPLEASANT	1	DPH	AFFECTIVE VALENCE	OTHER-CENTERED EMPATHY	0	1	0	0	0	0	EP_220DPH
EP_220	QUALITY IMPACT	1	DPH	AFFECTIVE QUALITY	OTHER-CENTERED EMPATHY	0	1	0	0	0	0	EP_220DPH
EP_220	ANALYSIS	1	DPH	ANALYSIS	OTHER-CENTERED EMPATHY	0	1	0	0	0	0	EP_220DPH
EP_220	DIFFUSE	1	DPH	BODILY SENSATION	OTHER-CENTERED EMPATHY	0	1	0	0	ANTICIPATION	0	EP_220DPH
EP_220	UNPLEASANT	1	DPH	AFFECTIVE VALENCE	OTHER-CENTERED EMPATHY	0	1	0	0	ANTICIPATION	0	EP_220DPH
EP_220	QUALITY FEAR	1	DPH	AFFECTIVE QUALITY	OTHER-CENTERED EMPATHY	0	1	0	0	ANTICIPATION	0	EP_220DPH
EP_220	FOCAL	1	DPH	BODILY SENSATION	OTHER-CENTERED EMPATHY	0	1	0	0	0	0	EP_220DPH
EP_220	UNPLEASANT	1	DPH	AFFECTIVE VALENCE	OTHER-CENTERED EMPATHY	0	1	0	0	0	0	EP_220DPH
EP_220	QUALITY SADNESS	1	DPH	AFFECTIVE QUALITY	OTHER-CENTERED EMPATHY	0	1	0	0	0	0	EP_220DPH
EP_220	MOTIVATION TO HELP OTHERS	1	DPH	MOTIVATION	OTHER-CENTERED EMPATHY	0	1	0	0	0	0	EP_220DPH
EP_220	EXPERIENCE OF ANOTHER	1	DPH	SENSE OF OWNERSHIP	OTHER-CENTERED EMPATHY	0	1	0	0	0	0	EP_220DPH
EP_220	UNPLEASANT	1	DPH	AFFECTIVE VALENCE	OTHER-CENTERED EMPATHY	0	1	0	0	0	0	EP_220DPH
EP_220	QUALITY ANGER	1	DPH	AFFECTIVE QUALITY	OTHER-CENTERED EMPATHY	0	1	0	0	0	0	EP_220DPH
EP_220	QUALITY FEAR	1	DPH	AFFECTIVE QUALITY	OTHER-CENTERED EMPATHY	0	1	0	0	0	0	EP_220DPH
EP_220	QUALITY SADNESS	1	DPH	AFFECTIVE QUALITY	OTHER-CENTERED EMPATHY	0	1	0	0	0	0	EP_220DPH
EP_220	UNPLEASANT	1	DPH	AFFECTIVE VALENCE	OTHER-CENTERED EMPATHY	0	1	0	0	0	0	EP_220DPH
EP_220	QUALITY SADNESS	1	DPH	AFFECTIVE QUALITY	OTHER-CENTERED EMPATHY	0	1	0	0	0	0	EP_220DPH
EP_222	INCREASE	1	DPH	KINESTHESIC SENSATION	SELF- CENTERED EMPATHY	1	0	0	0	0	0	EP_222DPH
EP_222	OWN EXPERIENCE	1	DPH	SENSE OF OWNERSHIP	SELF- CENTERED EMPATHY	1	0	0	0	0	0	EP_222DPH
EP_222	UNPLEASANT	1	DPH	AFFECTIVE VALENCE	SELF- CENTERED EMPATHY	1	0	0	0	0	0	EP_222DPH
EP_222	QUALITY FEAR	1	DPH	AFFECTIVE QUALITY	SELF- CENTERED EMPATHY	1	0	0	0	0	0	EP_222DPH
EP_222	INCREASE	1	DPH	KINESTHESIC SENSATION	SELF- CENTERED EMPATHY	1	0	0	0	0	0	EP_222DPH
EP_222	OWN EXPERIENCE	1	DPH	SENSE OF OWNERSHIP	SELF- CENTERED EMPATHY	1	0	0	0	0	0	EP_222DPH
EP_222	DIFFUSE	1	DPH	BODILY SENSATION	SELF- CENTERED EMPATHY	1	0	0	0	0	0	EP_222DPH
EP_222	UNPLEASANT	1	DPH	AFFECTIVE VALENCE	SELF- CENTERED EMPATHY	1	0	0	0	0	0	EP_222DPH
EP_222	QUALITY SADNESS	1	DPH	AFFECTIVE QUALITY	SELF- CENTERED EMPATHY	1	0	0	0	0	0	EP_222DPH
EP_222	PROTECTIVE SELF MOTIVATION	1	DPH	MOTIVATION	SELF- CENTERED EMPATHY	1	0	0	0	0	0	EP_222DPH
EP_222	OWN EXPERIENCE	1	DPH	SENSE OF OWNERSHIP	SELF- CENTERED EMPATHY	1	0	0	0	0	0	EP_222DPH
EP_222	UNPLEASANT	1	DPH	AFFECTIVE VALENCE	SELF- CENTERED EMPATHY	1	0	0	0	0	0	EP_222DPH
EP_222	QUALITY FEAR	1	DPH	AFFECTIVE QUALITY	SELF- CENTERED EMPATHY	1	0	0	0	0	0	EP_222DPH
EP_221	ANALYSIS	1	DPH	ANALYSIS	NON-RESONANCE EMPATHY	0	0	0	1	0	0	EP_221DPH
EP_221	ANALYSIS	1	DPH	ANALYSIS	NON-RESONANCE EMPATHY	0	0	0	1	0	0	EP_221DPH
EP_221	ABSENCE OF BODILY SENSATION	1	DPH	BODILY SENSATION	NON-RESONANCE EMPATHY	0	0	0	1	0	0	EP_221DPH
EP_221	NEUTRAL	1	DPH	AFFECTIVE VALENCE	NON-RESONANCE EMPATHY	0	0	0	1	0	0	EP_221DPH
EP_221	ABSENCE OF AFFECTIVE QUALITY	1	DPH	AFFECTIVE QUALITY	NON-RESONANCE EMPATHY	0	0	0	1	0	0	EP_221DPH
EP_221	OWN EXPERIENCE	1	DPH	SENSE OF OWNERSHIP	NON-RESONANCE EMPATHY	0	0	0	1	0	0	EP_221DPH
EP_221	TRIVIALIZATION JUDGMENT	1	DPH	JUDGMENTS	NON-RESONANCE EMPATHY	0	0	0	1	0	0	EP_221DPH
EP_221	ANALYSIS	1	DPH	ANALYSIS	NON-RESONANCE EMPATHY	0	0	0	1	0	0	EP_221DPH
EP_221	OWN EXPERIENCE	1	DPH	SENSE OF OWNERSHIP	NON-RESONANCE EMPATHY	0	0	0	1	0	0	EP_221DPH
EP_221	TRIVIALIZATION JUDGMENT	1	DPH	JUDGMENTS	NON-RESONANCE EMPATHY	0	0	0	1	0	0	EP_221DPH
EP_223	CATASTROPHISM JUDGMENT	1	DPH	JUDGMENTS	TRANSPARENT RESONANCE EMPATHY	0	0	1	0	0	PRE-FALL	EP_223DPH
EP_223	UNPLEASANT	1	DPH	AFFECTIVE VALENCE	TRANSPARENT RESONANCE EMPATHY	0	0	1	0	0	0	EP_223DPH
EP_223	QUALITY FEAR	1	DPH	AFFECTIVE QUALITY	TRANSPARENT RESONANCE EMPATHY	0	0	1	0	0	0	EP_223DPH
EP_223	EXPERIENCE OF ANOTHER	1	DPH	SENSE OF OWNERSHIP	TRANSPARENT RESONANCE EMPATHY	0	0	1	0	0	0	EP_223DPH
EP_223	ABSENCE OF BODILY SENSATION	1	DPH	BODILY SENSATION	TRANSPARENT RESONANCE EMPATHY	0	0	1	0	0	0	EP_223DPH
EP_223	ANALYSIS	1	DPH	ANALYSIS	TRANSPARENT RESONANCE EMPATHY	0	0	1	0	0	0	EP_223DPH
EP_223	CATASTROPHISM JUDGMENT	1	DPH	JUDGMENTS	TRANSPARENT RESONANCE EMPATHY	0	0	1	0	0	PRE-FALL	EP_223DPH
EP_223	ANALYSIS	1	DPH	ANALYSIS	TRANSPARENT RESONANCE EMPATHY	0	0	1	0	0	PRE-FALL	EP_223DPH
EP_223	ABSENCE OF BODILY SENSATION	1	DPH	BODILY SENSATION	TRANSPARENT RESONANCE EMPATHY	0	0	1	0	0	0	EP_223DPH
EP_223	ANALYSIS	1	DPH	ANALYSIS	TRANSPARENT RESONANCE EMPATHY	0	0	1	0	0	0	EP_223DPH
EP_223	ABSENCE OF BODILY SENSATION	1	DPH	BODILY SENSATION	TRANSPARENT RESONANCE EMPATHY	0	0	1	0	0	0	EP_223DPH
EP_223	MOTIVATION TO HELP OTHERS	1	DPH	MOTIVATION	TRANSPARENT RESONANCE EMPATHY	0	0	1	0	0	0	EP_223DPH
EP_223	EXPERIENCE OF ANOTHER	1	DPH	SENSE OF OWNERSHIP	TRANSPARENT RESONANCE EMPATHY	0	0	1	0	0	0	EP_223DPH
EP_223	MOTIVATION TO HELP OTHERS	1	DPH	MOTIVATION	TRANSPARENT RESONANCE EMPATHY	0	0	1	0	0	PRE-FALL	EP_223DPH
EP_223	UNPLEASANT	1	DPH	AFFECTIVE VALENCE	TRANSPARENT RESONANCE EMPATHY	0	0	1	0	0	0	EP_223DPH
EP_223	QUALITY FEAR	1	DPH	AFFECTIVE QUALITY	TRANSPARENT RESONANCE EMPATHY	0	0	1	0	0	0	EP_223DPH
EP_224	NEUTRAL	1	DPH	AFFECTIVE VALENCE	NON-RESONANCE EMPATHY	0	0	0	1	0	PRE-FALL	EP_224DPH
EP_224	ABSENCE OF AFFECTIVE QUALITY	1	DPH	AFFECTIVE QUALITY	NON-RESONANCE EMPATHY	0	0	0	1	0	PRE-FALL	EP_224DPH
EP_224	TRIVIALIZATION JUDGMENT	1	DPH	JUDGMENTS	NON-RESONANCE EMPATHY	0	0	0	1	0	PRE-FALL	EP_224DPH
EP_224	ANALYSIS	1	DPH	ANALYSIS	NON-RESONANCE EMPATHY	0	0	0	1	0	PRE-FALL	EP_224DPH
EP_224	QUALIFICATION JUDGMENT	1	DPH	JUDGMENTS	NON-RESONANCE EMPATHY	0	0	0	1	0	0	EP_224DPH
EP_224	ANALYSIS	1	DPH	ANALYSIS	NON-RESONANCE EMPATHY	0	0	0	1	0	0	EP_224DPH
EP_224	ABSENCE OF MOTIVATION	1	DPH	MOTIVATION	NON-RESONANCE EMPATHY	0	0	0	1	0	0	EP_224DPH
EP_224	ABSENCE OF BODILY SENSATION	1	DPH	BODILY SENSATION	NON-RESONANCE EMPATHY	0	0	0	1	0	0	EP_224DPH
EP_224	NEUTRAL	1	DPH	AFFECTIVE VALENCE	NON-RESONANCE EMPATHY	0	0	0	1	0	0	EP_224DPH
EP_224	ABSENCE OF AFFECTIVE QUALITY	1	DPH	AFFECTIVE QUALITY	NON-RESONANCE EMPATHY	0	0	0	1	0	0	EP_224DPH
EP_224	OWN EXPERIENCE	1	DPH	SENSE OF OWNERSHIP	NON-RESONANCE EMPATHY	0	0	0	1	0	0	EP_224DPH
EP_224	TRIVIALIZATION JUDGMENT	1	DPH	JUDGMENTS	NON-RESONANCE EMPATHY	0	0	0	1	0	0	EP_224DPH
EP_224	QUALIFICATION JUDGMENT	1	DPH	JUDGMENTS	NON-RESONANCE EMPATHY	0	0	0	1	0	0	EP_224DPH
EP_225	CATASTROPHISM JUDGMENT	1	DPH	JUDGMENTS	SELF- CENTERED EMPATHY	1	0	0	0	ANTICIPATION	0	EP_225DPH
EP_225	UNPLEASANT	1	DPH	AFFECTIVE VALENCE	SELF- CENTERED EMPATHY	1	0	0	0	0	0	EP_225DPH
EP_225	QUALITY SADNESS	1	DPH	AFFECTIVE QUALITY	SELF- CENTERED EMPATHY	1	0	0	0	0	0	EP_225DPH
EP_225	UNPLEASANT	1	DPH	AFFECTIVE VALENCE	SELF- CENTERED EMPATHY	1	0	0	0	0	0	EP_225DPH
EP_225	QUALITY SADNESS	1	DPH	AFFECTIVE QUALITY	SELF- CENTERED EMPATHY	1	0	0	0	0	0	EP_225DPH
EP_225	UNPLEASANT	1	DPH	AFFECTIVE VALENCE	SELF- CENTERED EMPATHY	1	0	0	0	ANTICIPATION	0	EP_225DPH
EP_225	QUALITY FEAR	1	DPH	AFFECTIVE QUALITY	SELF- CENTERED EMPATHY	1	0	0	0	ANTICIPATION	0	EP_225DPH
EP_225	MULTIFOCAL	1	DPH	BODILY SENSATION	SELF- CENTERED EMPATHY	1	0	0	0	ANTICIPATION	0	EP_225DPH
EP_225	UNPLEASANT	1	DPH	AFFECTIVE VALENCE	SELF- CENTERED EMPATHY	1	0	0	0	ANTICIPATION	0	EP_225DPH
EP_225	QUALITY FEAR	1	DPH	AFFECTIVE QUALITY	SELF- CENTERED EMPATHY	1	0	0	0	ANTICIPATION	0	EP_225DPH
EP_225	PROTECTIVE SELF MOTIVATION	1	DPH	MOTIVATION	SELF- CENTERED EMPATHY	1	0	0	0	ANTICIPATION	0	EP_225DPH
EP_225	OWN EXPERIENCE	1	DPH	SENSE OF OWNERSHIP	SELF- CENTERED EMPATHY	1	0	0	0	ANTICIPATION	0	EP_225DPH
EP_225	MULTIFOCAL	1	DPH	BODILY SENSATION	SELF- CENTERED EMPATHY	1	0	0	0	0	0	EP_225DPH
EP_225	UNPLEASANT	1	DPH	AFFECTIVE VALENCE	SELF- CENTERED EMPATHY	1	0	0	0	0	0	EP_225DPH
EP_225	QUALITY FEAR	1	DPH	AFFECTIVE QUALITY	SELF- CENTERED EMPATHY	1	0	0	0	0	0	EP_225DPH
EP_225	OWN EXPERIENCE	1	DPH	SENSE OF OWNERSHIP	SELF- CENTERED EMPATHY	1	0	0	0	0	0	EP_225DPH
EP_225	UNPLEASANT	1	DPH	AFFECTIVE VALENCE	SELF- CENTERED EMPATHY	1	0	0	0	0	0	EP_225DPH
EP_225	QUALITY SADNESS	1	DPH	AFFECTIVE QUALITY	SELF- CENTERED EMPATHY	1	0	0	0	0	0	EP_225DPH
EP_225	CATASTROPHISM JUDGMENT	1	DPH	JUDGMENTS	SELF- CENTERED EMPATHY	1	0	0	0	0	0	EP_225DPH
EP_225	PLEASANT FOR RECOVERY	1	DPH	AFFECTIVE VALENCE	SELF- CENTERED EMPATHY	1	0	0	0	0	0	EP_225DPH
EP_225	QUALITY RECOVERY RELIEF	1	DPH	AFFECTIVE QUALITY	SELF- CENTERED EMPATHY	1	0	0	0	0	0	EP_225DPH
EP_225	UNPLEASANT	1	DPH	AFFECTIVE VALENCE	SELF- CENTERED EMPATHY	1	0	0	0	0	0	EP_225DPH
EP_225	QUALITY FEAR	1	DPH	AFFECTIVE QUALITY	SELF- CENTERED EMPATHY	1	0	0	0	0	0	EP_225DPH
EP_225	QUALITY SADNESS	1	DPH	AFFECTIVE QUALITY	SELF- CENTERED EMPATHY	1	0	0	0	0	0	EP_225DPH
EP_225	OWN EXPERIENCE	1	DPH	SENSE OF OWNERSHIP	SELF- CENTERED EMPATHY	1	0	0	0	0	0	EP_225DPH
EP_226	UNPLEASANT	1	DPH	AFFECTIVE VALENCE	OTHER-CENTERED EMPATHY	0	1	0	0	0	0	EP_226DPH
EP_226	QUALITY FEAR	1	DPH	AFFECTIVE QUALITY	OTHER-CENTERED EMPATHY	0	1	0	0	0	0	EP_226DPH
EP_226	UNPLEASANT	1	DPH	AFFECTIVE VALENCE	OTHER-CENTERED EMPATHY	0	1	0	0	ANTICIPATION	0	EP_226DPH
EP_226	QUALITY FEAR	1	DPH	AFFECTIVE QUALITY	OTHER-CENTERED EMPATHY	0	1	0	0	ANTICIPATION	0	EP_226DPH
EP_226	DIFFUSE	1	DPH	BODILY SENSATION	OTHER-CENTERED EMPATHY	0	1	0	0	0	0	EP_226DPH
EP_226	UNPLEASANT	1	DPH	AFFECTIVE VALENCE	OTHER-CENTERED EMPATHY	0	1	0	0	0	0	EP_226DPH
EP_226	QUALITY IMPACT	1	DPH	AFFECTIVE QUALITY	OTHER-CENTERED EMPATHY	0	1	0	0	0	0	EP_226DPH
EP_226	MOTIVATION TO HELP OTHERS	1	DPH	MOTIVATION	OTHER-CENTERED EMPATHY	0	1	0	0	0	0	EP_226DPH
EP_226	EXPERIENCE OF ANOTHER	1	DPH	SENSE OF OWNERSHIP	OTHER-CENTERED EMPATHY	0	1	0	0	0	0	EP_226DPH
EP_226	PLEASANT FOR RECOVERY	1	DPH	AFFECTIVE VALENCE	OTHER-CENTERED EMPATHY	0	1	0	0	0	0	EP_226DPH
EP_226	QUALITY RECOVERY RELIEF	1	DPH	AFFECTIVE QUALITY	OTHER-CENTERED EMPATHY	0	1	0	0	0	0	EP_226DPH
EP_226	MOTIVATION TO HELP OTHERS	1	DPH	MOTIVATION	OTHER-CENTERED EMPATHY	0	1	0	0	0	0	EP_226DPH
EP_226	EXPERIENCE OF ANOTHER	1	DPH	SENSE OF OWNERSHIP	OTHER-CENTERED EMPATHY	0	1	0	0	0	0	EP_226DPH
EP_226	CATASTROPHISM JUDGMENT	1	DPH	JUDGMENTS	OTHER-CENTERED EMPATHY	0	1	0	0	ANTICIPATION	0	EP_226DPH
EP_227	OWN EXPERIENCE	1	DPH	SENSE OF OWNERSHIP	TRANSPARENT RESONANCE EMPATHY	0	0	1	0	0	0	EP_227DPH
EP_227	ABSENCE OF BODILY SENSATION	1	DPH	BODILY SENSATION	TRANSPARENT RESONANCE EMPATHY	0	0	1	0	0	0	EP_227DPH
EP_227	UNPLEASANT	1	DPH	AFFECTIVE VALENCE	TRANSPARENT RESONANCE EMPATHY	0	0	1	0	0	PRE-FALL	EP_227DPH
EP_227	QUALITY FEAR	1	DPH	AFFECTIVE QUALITY	TRANSPARENT RESONANCE EMPATHY	0	0	1	0	0	PRE-FALL	EP_227DPH
EP_227	ABSENCE OF BODILY SENSATION	1	DPH	BODILY SENSATION	TRANSPARENT RESONANCE EMPATHY	0	0	1	0	0	0	EP_227DPH
EP_227	ABSENCE OF MOTIVATION	1	DPH	MOTIVATION	TRANSPARENT RESONANCE EMPATHY	0	0	1	0	0	0	EP_227DPH
EP_229	ANALYSIS	1	DPH	ANALYSIS	OTHER-CENTERED EMPATHY	0	1	0	0	ANTICIPATION	0	EP_229DPH
EP_229	MOTIVATION TO HELP OTHERS	1	DPH	MOTIVATION	OTHER-CENTERED EMPATHY	0	1	0	0	ANTICIPATION	0	EP_229DPH
EP_229	EXPERIENCE OF ANOTHER	1	DPH	SENSE OF OWNERSHIP	OTHER-CENTERED EMPATHY	0	1	0	0	ANTICIPATION	0	EP_229DPH
EP_229	QUALIFICATION JUDGMENT	1	DPH	JUDGMENTS	OTHER-CENTERED EMPATHY	0	1	0	0	ANTICIPATION	0	EP_229DPH
EP_229	FOCAL	1	DPH	BODILY SENSATION	OTHER-CENTERED EMPATHY	0	1	0	0	ANTICIPATION	0	EP_229DPH
EP_229	MOTIVATION TO HELP OTHERS	1	DPH	MOTIVATION	OTHER-CENTERED EMPATHY	0	1	0	0	ANTICIPATION	0	EP_229DPH
EP_229	EXPERIENCE OF ANOTHER	1	DPH	SENSE OF OWNERSHIP	OTHER-CENTERED EMPATHY	0	1	0	0	ANTICIPATION	0	EP_229DPH
EP_229	DIFFUSE	1	DPH	BODILY SENSATION	OTHER-CENTERED EMPATHY	0	1	0	0	ANTICIPATION	0	EP_229DPH
EP_229	CATASTROPHISM JUDGMENT	1	DPH	JUDGMENTS	OTHER-CENTERED EMPATHY	0	1	0	0	ANTICIPATION	0	EP_229DPH
EP_229	ANALYSIS	1	DPH	ANALYSIS	OTHER-CENTERED EMPATHY	0	1	0	0	ANTICIPATION	0	EP_229DPH
EP_229	DIFFUSE	1	DPH	BODILY SENSATION	OTHER-CENTERED EMPATHY	0	1	0	0	0	0	EP_229DPH
EP_229	OWN EXPERIENCE	1	DPH	SENSE OF OWNERSHIP	OTHER-CENTERED EMPATHY	0	1	0	0	0	0	EP_229DPH
EP_229	ANALYSIS	1	DPH	ANALYSIS	OTHER-CENTERED EMPATHY	0	1	0	0	0	0	EP_229DPH
EP_229	UNPLEASANT	1	DPH	AFFECTIVE VALENCE	OTHER-CENTERED EMPATHY	0	1	0	0	ANTICIPATION	0	EP_229DPH
EP_229	QUALITY FEAR	1	DPH	AFFECTIVE QUALITY	OTHER-CENTERED EMPATHY	0	1	0	0	ANTICIPATION	0	EP_229DPH
EP_229	OWN EXPERIENCE	1	DPH	SENSE OF OWNERSHIP	OTHER-CENTERED EMPATHY	0	1	0	0	ANTICIPATION	0	EP_229DPH
EP_229	MOTIVATION TO HELP OTHERS	1	DPH	MOTIVATION	OTHER-CENTERED EMPATHY	0	1	0	0	0	0	EP_229DPH
EP_229	EXPERIENCE OF ANOTHER	1	DPH	SENSE OF OWNERSHIP	OTHER-CENTERED EMPATHY	0	1	0	0	0	0	EP_229DPH
EP_230	OWN EXPERIENCE	1	DPH	SENSE OF OWNERSHIP	SELF- CENTERED EMPATHY	1	0	0	0	ANTICIPATION	0	EP_230DPH
EP_230	QUALIFICATION JUDGMENT	1	DPH	JUDGMENTS	SELF- CENTERED EMPATHY	1	0	0	0	ANTICIPATION	0	EP_230DPH
EP_230	DISQUALIFICATION JUDGMENT	1	DPH	JUDGMENTS	SELF- CENTERED EMPATHY	1	0	0	0	ANTICIPATION	0	EP_230DPH
EP_230	ANALYSIS	1	DPH	ANALYSIS	SELF- CENTERED EMPATHY	1	0	0	0	ANTICIPATION	0	EP_230DPH
EP_230	OWN EXPERIENCE	1	DPH	SENSE OF OWNERSHIP	SELF- CENTERED EMPATHY	1	0	0	0	ANTICIPATION	0	EP_230DPH
EP_230	DISQUALIFICATION JUDGMENT	1	DPH	JUDGMENTS	SELF- CENTERED EMPATHY	1	0	0	0	ANTICIPATION	0	EP_230DPH
EP_230	ANALYSIS	1	DPH	ANALYSIS	SELF- CENTERED EMPATHY	1	0	0	0	ANTICIPATION	0	EP_230DPH
EP_230	FOCAL	1	DPH	BODILY SENSATION	SELF- CENTERED EMPATHY	1	0	0	0	ANTICIPATION	0	EP_230DPH
EP_230	INCREASE	1	DPH	KINESTHESIC SENSATION	SELF- CENTERED EMPATHY	1	0	0	0	ANTICIPATION	0	EP_230DPH
EP_230	UNPLEASANT	1	DPH	AFFECTIVE VALENCE	SELF- CENTERED EMPATHY	1	0	0	0	0	0	EP_230DPH
EP_230	QUALITY FEAR	1	DPH	AFFECTIVE QUALITY	SELF- CENTERED EMPATHY	1	0	0	0	0	0	EP_230DPH
EP_230	PROTECTIVE SELF MOTIVATION	1	DPH	MOTIVATION	SELF- CENTERED EMPATHY	1	0	0	0	0	0	EP_230DPH
EP_230	OWN EXPERIENCE	1	DPH	SENSE OF OWNERSHIP	SELF- CENTERED EMPATHY	1	0	0	0	0	0	EP_230DPH
EP_230	UNPLEASANT	1	DPH	AFFECTIVE VALENCE	SELF- CENTERED EMPATHY	1	0	0	0	0	0	EP_230DPH
EP_230	QUALITY IMPACT	1	DPH	AFFECTIVE QUALITY	SELF- CENTERED EMPATHY	1	0	0	0	0	0	EP_230DPH
EP_230	PROTECTIVE SELF MOTIVATION	1	DPH	MOTIVATION	SELF- CENTERED EMPATHY	1	0	0	0	0	0	EP_230DPH
EP_230	OWN EXPERIENCE	1	DPH	SENSE OF OWNERSHIP	SELF- CENTERED EMPATHY	1	0	0	0	0	0	EP_230DPH
EP_230	PLEASANT FOR RECOVERY	1	DPH	AFFECTIVE VALENCE	SELF- CENTERED EMPATHY	1	0	0	0	0	0	EP_230DPH
EP_230	QUALITY RECOVERY RELIEF	1	DPH	AFFECTIVE QUALITY	SELF- CENTERED EMPATHY	1	0	0	0	0	0	EP_230DPH
EP_230	PROTECTIVE SELF MOTIVATION	1	DPH	MOTIVATION	SELF- CENTERED EMPATHY	1	0	0	0	ANTICIPATION	0	EP_230DPH
EP_230	OWN EXPERIENCE	1	DPH	SENSE OF OWNERSHIP	SELF- CENTERED EMPATHY	1	0	0	0	ANTICIPATION	0	EP_230DPH
EP_230	DISQUALIFICATION JUDGMENT	1	DPH	JUDGMENTS	SELF- CENTERED EMPATHY	1	0	0	0	ANTICIPATION	0	EP_230DPH
EP_231	DISQUALIFICATION JUDGMENT	1	DPH	JUDGMENTS	TRANSPARENT RESONANCE EMPATHY	0	0	1	0	0	PRE-FALL	EP_231DPH
EP_231	ANALYSIS	1	DPH	ANALYSIS	TRANSPARENT RESONANCE EMPATHY	0	0	1	0	0	PRE-FALL	EP_231DPH
EP_231	UNPLEASANT	1	DPH	AFFECTIVE VALENCE	TRANSPARENT RESONANCE EMPATHY	0	0	1	0	0	PRE-FALL	EP_231DPH
EP_231	QUALITY FEAR	1	DPH	AFFECTIVE QUALITY	TRANSPARENT RESONANCE EMPATHY	0	0	1	0	0	PRE-FALL	EP_231DPH
EP_231	OWN EXPERIENCE	1	DPH	SENSE OF OWNERSHIP	TRANSPARENT RESONANCE EMPATHY	0	0	1	0	0	0	EP_231DPH
EP_231	ANALYSIS	1	DPH	ANALYSIS	TRANSPARENT RESONANCE EMPATHY	0	0	1	0	0	0	EP_231DPH
EP_231	ABSENCE OF BODILY SENSATION	1	DPH	BODILY SENSATION	TRANSPARENT RESONANCE EMPATHY	0	0	1	0	0	PRE-FALL	EP_231DPH
EP_231	UNPLEASANT	1	DPH	AFFECTIVE VALENCE	TRANSPARENT RESONANCE EMPATHY	0	0	1	0	0	PRE-FALL	EP_231DPH
EP_231	QUALITY FEAR	1	DPH	AFFECTIVE QUALITY	TRANSPARENT RESONANCE EMPATHY	0	0	1	0	0	PRE-FALL	EP_231DPH
EP_231	PLEASANT FOR RECOVERY	1	DPH	AFFECTIVE VALENCE	TRANSPARENT RESONANCE EMPATHY	0	0	1	0	0	0	EP_231DPH
EP_231	QUALITY RECOVERY RELIEF	1	DPH	AFFECTIVE QUALITY	TRANSPARENT RESONANCE EMPATHY	0	0	1	0	0	0	EP_231DPH
EP_231	PLEASANT FOR RECOVERY	1	DPH	AFFECTIVE VALENCE	TRANSPARENT RESONANCE EMPATHY	0	0	1	0	0	0	EP_231DPH
EP_231	ANALYSIS	1	DPH	ANALYSIS	TRANSPARENT RESONANCE EMPATHY	0	0	1	0	0	0	EP_231DPH
EP_231	UNPLEASANT	1	DPH	AFFECTIVE VALENCE	TRANSPARENT RESONANCE EMPATHY	0	0	1	0	0	0	EP_231DPH
EP_231	QUALITY FEAR	1	DPH	AFFECTIVE QUALITY	TRANSPARENT RESONANCE EMPATHY	0	0	1	0	0	0	EP_231DPH
EP_231	ANALYSIS	1	DPH	ANALYSIS	TRANSPARENT RESONANCE EMPATHY	0	0	1	0	0	0	EP_231DPH
EP_232	ABSENCE OF BODILY SENSATION	1	DPH	BODILY SENSATION	TRANSPARENT RESONANCE EMPATHY	0	0	1	0	0	0	EP_232DPH
EP_232	UNPLEASANT	1	DPH	AFFECTIVE VALENCE	TRANSPARENT RESONANCE EMPATHY	0	0	1	0	0	0	EP_232DPH
EP_232	QUALITY FEAR	1	DPH	AFFECTIVE QUALITY	TRANSPARENT RESONANCE EMPATHY	0	0	1	0	0	0	EP_232DPH
EP_232	EXPERIENCE OF ANOTHER	1	DPH	SENSE OF OWNERSHIP	TRANSPARENT RESONANCE EMPATHY	0	0	1	0	0	0	EP_232DPH
EP_232	INCREASE	1	DPH	KINESTHESIC SENSATION	TRANSPARENT RESONANCE EMPATHY	0	0	1	0	0	PRE-FALL	EP_232DPH
EP_232	MOTIVATION TO HELP OTHERS	1	DPH	MOTIVATION	TRANSPARENT RESONANCE EMPATHY	0	0	1	0	0	0	EP_232DPH
EP_233	MULTIFOCAL	1	DPH	BODILY SENSATION	OTHER-CENTERED EMPATHY	0	1	0	0	ANTICIPATION	0	EP_233DPH
EP_233	UNPLEASANT	1	DPH	AFFECTIVE VALENCE	OTHER-CENTERED EMPATHY	0	1	0	0	ANTICIPATION	0	EP_233DPH
EP_233	QUALITY FEAR	1	DPH	AFFECTIVE QUALITY	OTHER-CENTERED EMPATHY	0	1	0	0	ANTICIPATION	0	EP_233DPH
EP_233	MOTIVATION TO HELP OTHERS	1	DPH	MOTIVATION	OTHER-CENTERED EMPATHY	0	1	0	0	ANTICIPATION	0	EP_233DPH
EP_233	EXPERIENCE OF ANOTHER	1	DPH	SENSE OF OWNERSHIP	OTHER-CENTERED EMPATHY	0	1	0	0	ANTICIPATION	0	EP_233DPH
EP_233	MULTIFOCAL	1	DPH	BODILY SENSATION	OTHER-CENTERED EMPATHY	0	1	0	0	0	0	EP_233DPH
EP_233	UNPLEASANT	1	DPH	AFFECTIVE VALENCE	OTHER-CENTERED EMPATHY	0	1	0	0	0	0	EP_233DPH
EP_233	QUALITY FEAR	1	DPH	AFFECTIVE QUALITY	OTHER-CENTERED EMPATHY	0	1	0	0	0	0	EP_233DPH
EP_233	QUALITY IMPACT	1	DPH	AFFECTIVE QUALITY	OTHER-CENTERED EMPATHY	0	1	0	0	0	0	EP_233DPH
EP_233	PLEASANT FOR RECOVERY	1	DPH	AFFECTIVE VALENCE	OTHER-CENTERED EMPATHY	0	1	0	0	0	0	EP_233DPH
EP_233	QUALITY RECOVERY RELIEF	1	DPH	AFFECTIVE QUALITY	OTHER-CENTERED EMPATHY	0	1	0	0	0	0	EP_233DPH
EP_233	CATASTROPHISM JUDGMENT	1	DPH	JUDGMENTS	OTHER-CENTERED EMPATHY	0	1	0	0	ANTICIPATION	0	EP_233DPH
EP_233	MOTIVATION TO HELP OTHERS	1	DPH	MOTIVATION	OTHER-CENTERED EMPATHY	0	1	0	0	ANTICIPATION	0	EP_233DPH
EP_233	EXPERIENCE OF ANOTHER	1	DPH	SENSE OF OWNERSHIP	OTHER-CENTERED EMPATHY	0	1	0	0	ANTICIPATION	0	EP_233DPH
EP_233	UNPLEASANT	1	DPH	AFFECTIVE VALENCE	OTHER-CENTERED EMPATHY	0	1	0	0	0	0	EP_233DPH
EP_233	QUALITY FEAR	1	DPH	AFFECTIVE QUALITY	OTHER-CENTERED EMPATHY	0	1	0	0	0	0	EP_233DPH
EP_233	QUALITY IMPACT	1	DPH	AFFECTIVE QUALITY	OTHER-CENTERED EMPATHY	0	1	0	0	0	0	EP_233DPH
EP_233	PLEASANT FOR RECOVERY	1	DPH	AFFECTIVE VALENCE	OTHER-CENTERED EMPATHY	0	1	0	0	0	0	EP_233DPH
EP_233	QUALITY RECOVERY RELIEF	1	DPH	AFFECTIVE QUALITY	OTHER-CENTERED EMPATHY	0	1	0	0	0	0	EP_233DPH
EP_233	PLEASANT FOR RECOVERY	1	DPH	AFFECTIVE VALENCE	OTHER-CENTERED EMPATHY	0	1	0	0	0	0	EP_233DPH
EP_233	QUALITY RECOVERY RELIEF	1	DPH	AFFECTIVE QUALITY	OTHER-CENTERED EMPATHY	0	1	0	0	0	0	EP_233DPH
EP_234	QUALIFICATION JUDGMENT	1	DPH	JUDGMENTS	OTHER-CENTERED EMPATHY	0	1	0	0	0	0	EP_234DPH
EP_234	CATASTROPHISM JUDGMENT	1	DPH	JUDGMENTS	OTHER-CENTERED EMPATHY	0	1	0	0	0	0	EP_234DPH
EP_234	MULTIFOCAL	1	DPH	BODILY SENSATION	OTHER-CENTERED EMPATHY	0	1	0	0	0	0	EP_234DPH
EP_234	UNPLEASANT	1	DPH	AFFECTIVE VALENCE	OTHER-CENTERED EMPATHY	0	1	0	0	0	0	EP_234DPH
EP_234	QUALITY FEAR	1	DPH	AFFECTIVE QUALITY	OTHER-CENTERED EMPATHY	0	1	0	0	0	0	EP_234DPH
EP_234	MULTIFOCAL	1	DPH	BODILY SENSATION	OTHER-CENTERED EMPATHY	0	1	0	0	0	0	EP_234DPH
EP_234	UNPLEASANT	1	DPH	AFFECTIVE VALENCE	OTHER-CENTERED EMPATHY	0	1	0	0	0	0	EP_234DPH
EP_234	QUALITY FEAR	1	DPH	AFFECTIVE QUALITY	OTHER-CENTERED EMPATHY	0	1	0	0	0	0	EP_234DPH
EP_234	MULTIFOCAL	1	DPH	BODILY SENSATION	OTHER-CENTERED EMPATHY	0	1	0	0	0	0	EP_234DPH
EP_234	UNPLEASANT	1	DPH	AFFECTIVE VALENCE	OTHER-CENTERED EMPATHY	0	1	0	0	0	0	EP_234DPH
EP_234	QUALITY FEAR	1	DPH	AFFECTIVE QUALITY	OTHER-CENTERED EMPATHY	0	1	0	0	0	0	EP_234DPH
EP_234	UNPLEASANT	1	DPH	AFFECTIVE VALENCE	OTHER-CENTERED EMPATHY	0	1	0	0	0	0	EP_234DPH
EP_234	QUALITY FEAR	1	DPH	AFFECTIVE QUALITY	OTHER-CENTERED EMPATHY	0	1	0	0	0	0	EP_234DPH
EP_234	MOTIVATION TO HELP OTHERS	1	DPH	MOTIVATION	OTHER-CENTERED EMPATHY	0	1	0	0	0	0	EP_234DPH
EP_234	EXPERIENCE OF ANOTHER	1	DPH	SENSE OF OWNERSHIP	OTHER-CENTERED EMPATHY	0	1	0	0	0	0	EP_234DPH
EP_235	UNPLEASANT	1	DPH	AFFECTIVE VALENCE	OTHER-CENTERED EMPATHY	0	1	0	0	ANTICIPATION	0	EP_235DPH
EP_235	QUALITY FEAR	1	DPH	AFFECTIVE QUALITY	OTHER-CENTERED EMPATHY	0	1	0	0	ANTICIPATION	0	EP_235DPH
EP_235	INCREASE	1	DPH	KINESTHESIC SENSATION	OTHER-CENTERED EMPATHY	0	1	0	0	ANTICIPATION	0	EP_235DPH
EP_235	MOTIVATION TO HELP OTHERS	1	DPH	MOTIVATION	OTHER-CENTERED EMPATHY	0	1	0	0	ANTICIPATION	0	EP_235DPH
EP_235	EXPERIENCE OF ANOTHER	1	DPH	SENSE OF OWNERSHIP	OTHER-CENTERED EMPATHY	0	1	0	0	ANTICIPATION	0	EP_235DPH
EP_235	UNPLEASANT	1	DPH	AFFECTIVE VALENCE	OTHER-CENTERED EMPATHY	0	1	0	0	0	0	EP_235DPH
EP_235	QUALITY SADNESS	1	DPH	AFFECTIVE QUALITY	OTHER-CENTERED EMPATHY	0	1	0	0	0	0	EP_235DPH
EP_235	MOTIVATION TO HELP OTHERS	1	DPH	MOTIVATION	OTHER-CENTERED EMPATHY	0	1	0	0	0	0	EP_235DPH
EP_235	EXPERIENCE OF ANOTHER	1	DPH	SENSE OF OWNERSHIP	OTHER-CENTERED EMPATHY	0	1	0	0	0	0	EP_235DPH
EP_235	UNPLEASANT	1	DPH	AFFECTIVE VALENCE	OTHER-CENTERED EMPATHY	0	1	0	0	0	0	EP_235DPH
EP_235	QUALITY SADNESS	1	DPH	AFFECTIVE QUALITY	OTHER-CENTERED EMPATHY	0	1	0	0	0	0	EP_235DPH
EP_235	CATASTROPHISM JUDGMENT	1	DPH	JUDGMENTS	OTHER-CENTERED EMPATHY	0	1	0	0	0	0	EP_235DPH
EP_235	INCREASE	1	DPH	KINESTHESIC SENSATION	OTHER-CENTERED EMPATHY	0	1	0	0	0	0	EP_235DPH
EP_235	UNPLEASANT	1	DPH	AFFECTIVE VALENCE	OTHER-CENTERED EMPATHY	0	1	0	0	ANTICIPATION	0	EP_235DPH
EP_235	QUALITY SADNESS	1	DPH	AFFECTIVE QUALITY	OTHER-CENTERED EMPATHY	0	1	0	0	ANTICIPATION	0	EP_235DPH
EP_235	CATASTROPHISM JUDGMENT	1	DPH	JUDGMENTS	OTHER-CENTERED EMPATHY	0	1	0	0	0	0	EP_235DPH
EP_235	ANALYSIS	1	DPH	ANALYSIS	OTHER-CENTERED EMPATHY	0	1	0	0	0	0	EP_235DPH
EP_236	UNPLEASANT	1	DPH	AFFECTIVE VALENCE	SELF- CENTERED EMPATHY	1	0	0	0	ANTICIPATION	0	EP_236DPH
EP_236	QUALITY FEAR	1	DPH	AFFECTIVE QUALITY	SELF- CENTERED EMPATHY	1	0	0	0	ANTICIPATION	0	EP_236DPH
EP_236	MULTIFOCAL	1	DPH	BODILY SENSATION	SELF- CENTERED EMPATHY	1	0	0	0	0	0	EP_236DPH
EP_236	UNPLEASANT	1	DPH	AFFECTIVE VALENCE	SELF- CENTERED EMPATHY	1	0	0	0	ANTICIPATION	0	EP_236DPH
EP_236	QUALITY FEAR	1	DPH	AFFECTIVE QUALITY	SELF- CENTERED EMPATHY	1	0	0	0	ANTICIPATION	0	EP_236DPH
EP_236	UNPLEASANT	1	DPH	AFFECTIVE VALENCE	SELF- CENTERED EMPATHY	1	0	0	0	0	0	EP_236DPH
EP_236	QUALITY FEAR	1	DPH	AFFECTIVE QUALITY	SELF- CENTERED EMPATHY	1	0	0	0	0	0	EP_236DPH
EP_236	PLEASANT FOR RECOVERY	1	DPH	AFFECTIVE VALENCE	SELF- CENTERED EMPATHY	1	0	0	0	0	0	EP_236DPH
EP_236	QUALITY RECOVERY RELIEF	1	DPH	AFFECTIVE QUALITY	SELF- CENTERED EMPATHY	1	0	0	0	0	0	EP_236DPH
EP_236	ABSENCE OF MOTIVATION	1	DPH	MOTIVATION	SELF- CENTERED EMPATHY	1	0	0	0	0	0	EP_236DPH
EP_236	ANALYSIS	1	DPH	ANALYSIS	SELF- CENTERED EMPATHY	1	0	0	0	0	0	EP_236DPH
EP_236	OWN EXPERIENCE	1	DPH	SENSE OF OWNERSHIP	SELF- CENTERED EMPATHY	1	0	0	0	0	0	EP_236DPH
EP_236	DISQUALIFICATION JUDGMENT	1	DPH	JUDGMENTS	SELF- CENTERED EMPATHY	1	0	0	0	0	0	EP_236DPH
EP_237	UNPLEASANT	1	DPH	AFFECTIVE VALENCE	SELF- CENTERED EMPATHY	1	0	0	0	0	0	EP_237DPH
EP_237	QUALITY IMPACT	1	DPH	AFFECTIVE QUALITY	SELF- CENTERED EMPATHY	1	0	0	0	0	0	EP_237DPH
EP_237	MULTIFOCAL	1	DPH	BODILY SENSATION	SELF- CENTERED EMPATHY	1	0	0	0	0	0	EP_237DPH
EP_237	UNPLEASANT	1	DPH	AFFECTIVE VALENCE	SELF- CENTERED EMPATHY	1	0	0	0	0	0	EP_237DPH
EP_237	QUALITY SADNESS	1	DPH	AFFECTIVE QUALITY	SELF- CENTERED EMPATHY	1	0	0	0	0	0	EP_237DPH
EP_237	OWN EXPERIENCE	1	DPH	SENSE OF OWNERSHIP	SELF- CENTERED EMPATHY	1	0	0	0	0	0	EP_237DPH
EP_237	MULTIFOCAL	1	DPH	BODILY SENSATION	SELF- CENTERED EMPATHY	1	0	0	0	0	0	EP_237DPH
EP_237	UNPLEASANT	1	DPH	AFFECTIVE VALENCE	SELF- CENTERED EMPATHY	1	0	0	0	0	0	EP_237DPH
EP_237	QUALITY FEAR	1	DPH	AFFECTIVE QUALITY	SELF- CENTERED EMPATHY	1	0	0	0	0	0	EP_237DPH
EP_237	MULTIFOCAL	1	DPH	BODILY SENSATION	SELF- CENTERED EMPATHY	1	0	0	0	0	0	EP_237DPH
EP_237	UNPLEASANT	1	DPH	AFFECTIVE VALENCE	SELF- CENTERED EMPATHY	1	0	0	0	0	0	EP_237DPH
EP_237	QUALITY FEAR	1	DPH	AFFECTIVE QUALITY	SELF- CENTERED EMPATHY	1	0	0	0	0	0	EP_237DPH
EP_237	ABSENCE OF MOTIVATION	1	DPH	MOTIVATION	SELF- CENTERED EMPATHY	1	0	0	0	0	0	EP_237DPH
EP_237	OWN EXPERIENCE	1	DPH	SENSE OF OWNERSHIP	SELF- CENTERED EMPATHY	1	0	0	0	0	0	EP_237DPH
EP_237	UNPLEASANT	1	DPH	AFFECTIVE VALENCE	SELF- CENTERED EMPATHY	1	0	0	0	ANTICIPATION	0	EP_237DPH
EP_237	QUALITY FEAR	1	DPH	AFFECTIVE QUALITY	SELF- CENTERED EMPATHY	1	0	0	0	ANTICIPATION	0	EP_237DPH
EP_238	CATASTROPHISM JUDGMENT	1	DPH	JUDGMENTS	NON-RESONANCE EMPATHY	0	0	0	1	0	PRE-FALL	EP_238DPH
EP_238	ABSENCE OF BODILY SENSATION	1	DPH	BODILY SENSATION	NON-RESONANCE EMPATHY	0	0	0	1	0	PRE-FALL	EP_238DPH
EP_238	ABSENCE OF BODILY SENSATION	1	DPH	BODILY SENSATION	NON-RESONANCE EMPATHY	0	0	0	1	0	PRE-FALL	EP_238DPH
EP_238	NEUTRAL	1	DPH	AFFECTIVE VALENCE	NON-RESONANCE EMPATHY	0	0	0	1	0	PRE-FALL	EP_238DPH
EP_238	ABSENCE OF AFFECTIVE QUALITY	1	DPH	AFFECTIVE QUALITY	NON-RESONANCE EMPATHY	0	0	0	1	0	PRE-FALL	EP_238DPH
EP_238	ABSENCE OF BODILY SENSATION	1	DPH	BODILY SENSATION	NON-RESONANCE EMPATHY	0	0	0	1	0	0	EP_238DPH
EP_238	NEUTRAL	1	DPH	AFFECTIVE VALENCE	NON-RESONANCE EMPATHY	0	0	0	1	0	0	EP_238DPH
EP_238	ABSENCE OF AFFECTIVE QUALITY	1	DPH	AFFECTIVE QUALITY	NON-RESONANCE EMPATHY	0	0	0	1	0	0	EP_238DPH
EP_238	ABSENCE OF MOTIVATION	1	DPH	MOTIVATION	NON-RESONANCE EMPATHY	0	0	0	1	0	0	EP_238DPH
EP_239	UNPLEASANT	1	DPH	AFFECTIVE VALENCE	OTHER-CENTERED EMPATHY	0	1	0	0	0	0	EP_239DPH
EP_239	QUALITY FEAR	1	DPH	AFFECTIVE QUALITY	OTHER-CENTERED EMPATHY	0	1	0	0	0	0	EP_239DPH
EP_239	ANALYSIS	1	DPH	ANALYSIS	OTHER-CENTERED EMPATHY	0	1	0	0	0	0	EP_239DPH
EP_239	DIFFUSE	1	DPH	BODILY SENSATION	OTHER-CENTERED EMPATHY	0	1	0	0	ANTICIPATION	0	EP_239DPH
EP_239	FOCAL	1	DPH	BODILY SENSATION	OTHER-CENTERED EMPATHY	0	1	0	0	0	0	EP_239DPH
EP_239	UNPLEASANT	1	DPH	AFFECTIVE VALENCE	OTHER-CENTERED EMPATHY	0	1	0	0	0	0	EP_239DPH
EP_239	QUALITY ANGER	1	DPH	AFFECTIVE QUALITY	OTHER-CENTERED EMPATHY	0	1	0	0	0	0	EP_239DPH
EP_239	QUALITY FEAR	1	DPH	AFFECTIVE QUALITY	OTHER-CENTERED EMPATHY	0	1	0	0	0	0	EP_239DPH
EP_239	QUALIFICATION JUDGMENT	1	DPH	JUDGMENTS	OTHER-CENTERED EMPATHY	0	1	0	0	0	0	EP_239DPH
EP_239	DIFFUSE	1	DPH	BODILY SENSATION	OTHER-CENTERED EMPATHY	0	1	0	0	0	0	EP_239DPH
EP_239	UNPLEASANT	1	DPH	AFFECTIVE VALENCE	OTHER-CENTERED EMPATHY	0	1	0	0	0	0	EP_239DPH
EP_239	QUALITY ANGER	1	DPH	AFFECTIVE QUALITY	OTHER-CENTERED EMPATHY	0	1	0	0	0	0	EP_239DPH
EP_239	QUALITY FEAR	1	DPH	AFFECTIVE QUALITY	OTHER-CENTERED EMPATHY	0	1	0	0	0	0	EP_239DPH
EP_239	ABSENCE OF MOTIVATION	1	DPH	MOTIVATION	OTHER-CENTERED EMPATHY	0	1	0	0	0	0	EP_239DPH
EP_240	ABSENCE OF MOTIVATION	1	DPH	MOTIVATION	NON-RESONANCE EMPATHY	0	0	0	1	0	PRE-FALL	EP_240DPH
EP_240	OWN EXPERIENCE	1	DPH	SENSE OF OWNERSHIP	NON-RESONANCE EMPATHY	0	0	0	1	0	0	EP_240DPH
EP_240	DISQUALIFICATION JUDGMENT	1	DPH	JUDGMENTS	NON-RESONANCE EMPATHY	0	0	0	1	0	0	EP_240DPH
EP_240	ABSENCE OF BODILY SENSATION	1	DPH	BODILY SENSATION	NON-RESONANCE EMPATHY	0	0	0	1	0	PRE-FALL	EP_240DPH
EP_240	NEUTRAL	1	DPH	AFFECTIVE VALENCE	NON-RESONANCE EMPATHY	0	0	0	1	0	PRE-FALL	EP_240DPH
EP_240	ABSENCE OF AFFECTIVE QUALITY	1	DPH	AFFECTIVE QUALITY	NON-RESONANCE EMPATHY	0	0	0	1	0	PRE-FALL	EP_240DPH
EP_240	OWN EXPERIENCE	1	DPH	SENSE OF OWNERSHIP	NON-RESONANCE EMPATHY	0	0	0	1	0	PRE-FALL	EP_240DPH
EP_240	DISQUALIFICATION JUDGMENT	1	DPH	JUDGMENTS	NON-RESONANCE EMPATHY	0	0	0	1	0	PRE-FALL	EP_240DPH
EP_240	ANALYSIS	1	DPH	ANALYSIS	NON-RESONANCE EMPATHY	0	0	0	1	0	PRE-FALL	EP_240DPH
EP_240	NEUTRAL	1	DPH	AFFECTIVE VALENCE	NON-RESONANCE EMPATHY	0	0	0	1	0	PRE-FALL	EP_240DPH
EP_240	ABSENCE OF AFFECTIVE QUALITY	1	DPH	AFFECTIVE QUALITY	NON-RESONANCE EMPATHY	0	0	0	1	0	PRE-FALL	EP_240DPH
EP_241	INCREASE	1	DPH	KINESTHESIC SENSATION	SELF- CENTERED EMPATHY	1	0	0	0	ANTICIPATION	0	EP_241DPH
EP_241	ANALYSIS	1	DPH	ANALYSIS	SELF- CENTERED EMPATHY	1	0	0	0	ANTICIPATION	0	EP_241DPH
EP_241	UNPLEASANT	1	DPH	AFFECTIVE VALENCE	SELF- CENTERED EMPATHY	1	0	0	0	0	0	EP_241DPH
EP_241	QUALITY ANGER	1	DPH	AFFECTIVE QUALITY	SELF- CENTERED EMPATHY	1	0	0	0	0	0	EP_241DPH
EP_241	FOCAL	1	DPH	BODILY SENSATION	SELF- CENTERED EMPATHY	1	0	0	0	0	0	EP_241DPH
EP_241	INCREASE	1	DPH	KINESTHESIC SENSATION	SELF- CENTERED EMPATHY	1	0	0	0	0	0	EP_241DPH
EP_241	PROTECTIVE SELF MOTIVATION	1	DPH	MOTIVATION	SELF- CENTERED EMPATHY	1	0	0	0	0	0	EP_241DPH
EP_241	OWN EXPERIENCE	1	DPH	SENSE OF OWNERSHIP	SELF- CENTERED EMPATHY	1	0	0	0	0	0	EP_241DPH
EP_241	FOCAL	1	DPH	BODILY SENSATION	SELF- CENTERED EMPATHY	1	0	0	0	0	0	EP_241DPH
EP_241	UNPLEASANT	1	DPH	AFFECTIVE VALENCE	SELF- CENTERED EMPATHY	1	0	0	0	0	0	EP_241DPH
EP_241	QUALITY FEAR	1	DPH	AFFECTIVE QUALITY	SELF- CENTERED EMPATHY	1	0	0	0	0	0	EP_241DPH
EP_241	OWN EXPERIENCE	1	DPH	SENSE OF OWNERSHIP	SELF- CENTERED EMPATHY	1	0	0	0	0	0	EP_241DPH
EP_241	FOCAL	1	DPH	BODILY SENSATION	SELF- CENTERED EMPATHY	1	0	0	0	0	0	EP_241DPH
EP_241	UNPLEASANT	1	DPH	AFFECTIVE VALENCE	SELF- CENTERED EMPATHY	1	0	0	0	0	0	EP_241DPH
EP_241	QUALITY FEAR	1	DPH	AFFECTIVE QUALITY	SELF- CENTERED EMPATHY	1	0	0	0	0	0	EP_241DPH
EP_242	PLEASANT FOR RECOVERY	1	DPH	AFFECTIVE VALENCE	OTHER-CENTERED EMPATHY	0	1	0	0	0	0	EP_242DPH
EP_242	QUALITY RECOVERY RELIEF	1	DPH	AFFECTIVE QUALITY	OTHER-CENTERED EMPATHY	0	1	0	0	0	0	EP_242DPH
EP_242	PLEASANT FOR RECOVERY	1	DPH	AFFECTIVE VALENCE	OTHER-CENTERED EMPATHY	0	1	0	0	0	0	EP_242DPH
EP_242	QUALITY RECOVERY RELIEF	1	DPH	AFFECTIVE QUALITY	OTHER-CENTERED EMPATHY	0	1	0	0	0	0	EP_242DPH
EP_242	EXPERIENCE OF ANOTHER	1	DPH	SENSE OF OWNERSHIP	OTHER-CENTERED EMPATHY	0	1	0	0	0	0	EP_242DPH
EP_242	DIFFUSE	1	DPH	BODILY SENSATION	OTHER-CENTERED EMPATHY	0	1	0	0	0	0	EP_242DPH
EP_242	UNPLEASANT	1	DPH	AFFECTIVE VALENCE	OTHER-CENTERED EMPATHY	0	1	0	0	0	0	EP_242DPH
EP_242	QUALITY ANGER	1	DPH	AFFECTIVE QUALITY	OTHER-CENTERED EMPATHY	0	1	0	0	0	0	EP_242DPH
EP_242	QUALITY FEAR	1	DPH	AFFECTIVE QUALITY	OTHER-CENTERED EMPATHY	0	1	0	0	0	0	EP_242DPH
EP_242	EXPERIENCE OF ANOTHER	1	DPH	SENSE OF OWNERSHIP	OTHER-CENTERED EMPATHY	0	1	0	0	0	0	EP_242DPH
EP_242	CATASTROPHISM JUDGMENT	1	DPH	JUDGMENTS	OTHER-CENTERED EMPATHY	0	1	0	0	0	0	EP_242DPH
EP_242	ANALYSIS	1	DPH	ANALYSIS	OTHER-CENTERED EMPATHY	0	1	0	0	0	0	EP_242DPH
EP_242	MOTIVATION TO HELP OTHERS	1	DPH	MOTIVATION	OTHER-CENTERED EMPATHY	0	1	0	0	ANTICIPATION	0	EP_242DPH
EP_242	EXPERIENCE OF ANOTHER	1	DPH	SENSE OF OWNERSHIP	OTHER-CENTERED EMPATHY	0	1	0	0	ANTICIPATION	0	EP_242DPH
EP_242	DIFFUSE	1	DPH	BODILY SENSATION	OTHER-CENTERED EMPATHY	0	1	0	0	ANTICIPATION	0	EP_242DPH
EP_242	UNPLEASANT	1	DPH	AFFECTIVE VALENCE	OTHER-CENTERED EMPATHY	0	1	0	0	ANTICIPATION	0	EP_242DPH
EP_242	QUALITY FEAR	1	DPH	AFFECTIVE QUALITY	OTHER-CENTERED EMPATHY	0	1	0	0	ANTICIPATION	0	EP_242DPH
EP_242	DIFFUSE	1	DPH	BODILY SENSATION	OTHER-CENTERED EMPATHY	0	1	0	0	ANTICIPATION	0	EP_242DPH
EP_242	UNPLEASANT	1	DPH	AFFECTIVE VALENCE	OTHER-CENTERED EMPATHY	0	1	0	0	ANTICIPATION	0	EP_242DPH
EP_242	QUALITY FEAR	1	DPH	AFFECTIVE QUALITY	OTHER-CENTERED EMPATHY	0	1	0	0	ANTICIPATION	0	EP_242DPH
EP_242	DISQUALIFICATION JUDGMENT	1	DPH	JUDGMENTS	OTHER-CENTERED EMPATHY	0	1	0	0	0	0	EP_242DPH
EP_243	DIFFUSE	1	DPH	BODILY SENSATION	SELF- CENTERED EMPATHY	1	0	0	0	ANTICIPATION	0	EP_243DPH
EP_243	UNPLEASANT	1	DPH	AFFECTIVE VALENCE	SELF- CENTERED EMPATHY	1	0	0	0	ANTICIPATION	0	EP_243DPH
EP_243	QUALITY FEAR	1	DPH	AFFECTIVE QUALITY	SELF- CENTERED EMPATHY	1	0	0	0	ANTICIPATION	0	EP_243DPH
EP_243	DIFFUSE	1	DPH	BODILY SENSATION	SELF- CENTERED EMPATHY	1	0	0	0	0	0	EP_243DPH
EP_243	UNPLEASANT	1	DPH	AFFECTIVE VALENCE	SELF- CENTERED EMPATHY	1	0	0	0	0	0	EP_243DPH
EP_243	QUALITY FEAR	1	DPH	AFFECTIVE QUALITY	SELF- CENTERED EMPATHY	1	0	0	0	0	0	EP_243DPH
EP_243	OWN EXPERIENCE	1	DPH	SENSE OF OWNERSHIP	SELF- CENTERED EMPATHY	1	0	0	0	0	0	EP_243DPH
EP_243	PLEASANT FOR RECOVERY	1	DPH	AFFECTIVE VALENCE	SELF- CENTERED EMPATHY	1	0	0	0	0	0	EP_243DPH
EP_243	QUALITY RECOVERY RELIEF	1	DPH	AFFECTIVE QUALITY	SELF- CENTERED EMPATHY	1	0	0	0	0	0	EP_243DPH
EP_243	OWN EXPERIENCE	1	DPH	SENSE OF OWNERSHIP	SELF- CENTERED EMPATHY	1	0	0	0	0	0	EP_243DPH
EP_243	OWN EXPERIENCE	1	DPH	SENSE OF OWNERSHIP	SELF- CENTERED EMPATHY	1	0	0	0	0	0	EP_243DPH
EP_243	QUALIFICATION JUDGMENT	1	DPH	JUDGMENTS	SELF- CENTERED EMPATHY	1	0	0	0	0	0	EP_243DPH
EP_245	UNPLEASANT	1	DPH	AFFECTIVE VALENCE	TRANSPARENT RESONANCE EMPATHY	0	0	1	0	0	0	EP_245DPH
EP_245	QUALITY SADNESS	1	DPH	AFFECTIVE QUALITY	TRANSPARENT RESONANCE EMPATHY	0	0	1	0	0	0	EP_245DPH
EP_245	ABSENCE OF MOTIVATION	1	DPH	MOTIVATION	TRANSPARENT RESONANCE EMPATHY	0	0	1	0	0	PRE-FALL	EP_245DPH
EP_245	OWN EXPERIENCE	1	DPH	SENSE OF OWNERSHIP	TRANSPARENT RESONANCE EMPATHY	0	0	1	0	0	PRE-FALL	EP_245DPH
EP_245	INCREASE	1	DPH	KINESTHESIC SENSATION	TRANSPARENT RESONANCE EMPATHY	0	0	1	0	0	0	EP_245DPH
EP_245	UNPLEASANT	1	DPH	AFFECTIVE VALENCE	TRANSPARENT RESONANCE EMPATHY	0	0	1	0	0	0	EP_245DPH
EP_245	QUALITY SADNESS	1	DPH	AFFECTIVE QUALITY	TRANSPARENT RESONANCE EMPATHY	0	0	1	0	0	0	EP_245DPH
EP_245	ABSENCE OF BODILY SENSATION	1	DPH	BODILY SENSATION	TRANSPARENT RESONANCE EMPATHY	0	0	1	0	0	0	EP_245DPH
EP_246	MULTIFOCAL	1	DPH	BODILY SENSATION	SELF- CENTERED EMPATHY	1	0	0	0	ANTICIPATION	0	EP_246DPH
EP_246	UNPLEASANT	1	DPH	AFFECTIVE VALENCE	SELF- CENTERED EMPATHY	1	0	0	0	ANTICIPATION	0	EP_246DPH
EP_246	QUALITY FEAR	1	DPH	AFFECTIVE QUALITY	SELF- CENTERED EMPATHY	1	0	0	0	ANTICIPATION	0	EP_246DPH
EP_246	OWN EXPERIENCE	1	DPH	SENSE OF OWNERSHIP	SELF- CENTERED EMPATHY	1	0	0	0	ANTICIPATION	0	EP_246DPH
EP_246	DISQUALIFICATION JUDGMENT	1	DPH	JUDGMENTS	SELF- CENTERED EMPATHY	1	0	0	0	ANTICIPATION	0	EP_246DPH
EP_246	MULTIFOCAL	1	DPH	BODILY SENSATION	SELF- CENTERED EMPATHY	1	0	0	0	0	0	EP_246DPH
EP_246	UNPLEASANT	1	DPH	AFFECTIVE VALENCE	SELF- CENTERED EMPATHY	1	0	0	0	0	0	EP_246DPH
EP_246	QUALITY FEAR	1	DPH	AFFECTIVE QUALITY	SELF- CENTERED EMPATHY	1	0	0	0	0	0	EP_246DPH
EP_246	MULTIFOCAL	1	DPH	BODILY SENSATION	SELF- CENTERED EMPATHY	1	0	0	0	0	0	EP_246DPH
EP_246	PLEASANT FOR RECOVERY	1	DPH	AFFECTIVE VALENCE	SELF- CENTERED EMPATHY	1	0	0	0	0	0	EP_246DPH
EP_246	QUALITY RECOVERY RELIEF	1	DPH	AFFECTIVE QUALITY	SELF- CENTERED EMPATHY	1	0	0	0	0	0	EP_246DPH
EP_246	UNPLEASANT	1	DPH	AFFECTIVE VALENCE	SELF- CENTERED EMPATHY	1	0	0	0	0	0	EP_246DPH
EP_246	QUALITY IMPACT	1	DPH	AFFECTIVE QUALITY	SELF- CENTERED EMPATHY	1	0	0	0	0	0	EP_246DPH
EP_246	OWN EXPERIENCE	1	DPH	SENSE OF OWNERSHIP	SELF- CENTERED EMPATHY	1	0	0	0	0	0	EP_246DPH
EP_246	QUALIFICATION JUDGMENT	1	DPH	JUDGMENTS	SELF- CENTERED EMPATHY	1	0	0	0	0	0	EP_246DPH
EP_246	DISQUALIFICATION JUDGMENT	1	DPH	JUDGMENTS	SELF- CENTERED EMPATHY	1	0	0	0	0	0	EP_246DPH
EP_247	OWN EXPERIENCE	1	DPH	SENSE OF OWNERSHIP	SELF- CENTERED EMPATHY	1	0	0	0	0	0	EP_247DPH
EP_247	CATASTROPHISM JUDGMENT	1	DPH	JUDGMENTS	SELF- CENTERED EMPATHY	1	0	0	0	0	0	EP_247DPH
EP_247	DIFFUSE	1	DPH	BODILY SENSATION	SELF- CENTERED EMPATHY	1	0	0	0	0	0	EP_247DPH
EP_247	UNPLEASANT	1	DPH	AFFECTIVE VALENCE	SELF- CENTERED EMPATHY	1	0	0	0	0	0	EP_247DPH
EP_247	QUALITY FEAR	1	DPH	AFFECTIVE QUALITY	SELF- CENTERED EMPATHY	1	0	0	0	0	0	EP_247DPH
EP_247	INCREASE	1	DPH	KINESTHESIC SENSATION	SELF- CENTERED EMPATHY	1	0	0	0	0	0	EP_247DPH
EP_247	OWN EXPERIENCE	1	DPH	SENSE OF OWNERSHIP	SELF- CENTERED EMPATHY	1	0	0	0	0	0	EP_247DPH
EP_247	FOCAL	1	DPH	BODILY SENSATION	SELF- CENTERED EMPATHY	1	0	0	0	0	0	EP_247DPH
EP_247	UNPLEASANT	1	DPH	AFFECTIVE VALENCE	SELF- CENTERED EMPATHY	1	0	0	0	0	0	EP_247DPH
EP_247	QUALITY FEAR	1	DPH	AFFECTIVE QUALITY	SELF- CENTERED EMPATHY	1	0	0	0	0	0	EP_247DPH
EP_247	OWN EXPERIENCE	1	DPH	SENSE OF OWNERSHIP	SELF- CENTERED EMPATHY	1	0	0	0	0	0	EP_247DPH
EP_247	QUALIFICATION JUDGMENT	1	DPH	JUDGMENTS	SELF- CENTERED EMPATHY	1	0	0	0	0	0	EP_247DPH
EP_247	CATASTROPHISM JUDGMENT	1	DPH	JUDGMENTS	SELF- CENTERED EMPATHY	1	0	0	0	0	0	EP_247DPH
EP_248	ABSENCE OF BODILY SENSATION	1	DPH	BODILY SENSATION	NON-RESONANCE EMPATHY	0	0	0	1	0	PRE-FALL	EP_248DPH
EP_248	NEUTRAL	1	DPH	AFFECTIVE VALENCE	NON-RESONANCE EMPATHY	0	0	0	1	0	PRE-FALL	EP_248DPH
EP_248	ABSENCE OF AFFECTIVE QUALITY	1	DPH	AFFECTIVE QUALITY	NON-RESONANCE EMPATHY	0	0	0	1	0	PRE-FALL	EP_248DPH
EP_248	ABSENCE OF MOTIVATION	1	DPH	MOTIVATION	NON-RESONANCE EMPATHY	0	0	0	1	0	0	EP_248DPH
EP_249	CATASTROPHISM JUDGMENT	1	DPH	JUDGMENTS	OTHER-CENTERED EMPATHY	0	1	0	0	0	0	EP_249DPH
EP_249	UNPLEASANT	1	DPH	AFFECTIVE VALENCE	OTHER-CENTERED EMPATHY	0	1	0	0	ANTICIPATION	0	EP_249DPH
EP_249	QUALITY FEAR	1	DPH	AFFECTIVE QUALITY	OTHER-CENTERED EMPATHY	0	1	0	0	ANTICIPATION	0	EP_249DPH
EP_249	FOCAL	1	DPH	BODILY SENSATION	OTHER-CENTERED EMPATHY	0	1	0	0	ANTICIPATION	0	EP_249DPH
EP_249	UNPLEASANT	1	DPH	AFFECTIVE VALENCE	OTHER-CENTERED EMPATHY	0	1	0	0	ANTICIPATION	0	EP_249DPH
EP_249	QUALITY FEAR	1	DPH	AFFECTIVE QUALITY	OTHER-CENTERED EMPATHY	0	1	0	0	ANTICIPATION	0	EP_249DPH
EP_249	QUALIFICATION JUDGMENT	1	DPH	JUDGMENTS	OTHER-CENTERED EMPATHY	0	1	0	0	ANTICIPATION	0	EP_249DPH
EP_249	UNPLEASANT	1	DPH	AFFECTIVE VALENCE	OTHER-CENTERED EMPATHY	0	1	0	0	0	0	EP_249DPH
EP_249	QUALITY FEAR	1	DPH	AFFECTIVE QUALITY	OTHER-CENTERED EMPATHY	0	1	0	0	0	0	EP_249DPH
EP_249	EXPERIENCE OF ANOTHER	1	DPH	SENSE OF OWNERSHIP	OTHER-CENTERED EMPATHY	0	1	0	0	0	0	EP_249DPH
EP_249	QUALIFICATION JUDGMENT	1	DPH	JUDGMENTS	OTHER-CENTERED EMPATHY	0	1	0	0	0	0	EP_249DPH
EP_249	FOCAL	1	DPH	BODILY SENSATION	OTHER-CENTERED EMPATHY	0	1	0	0	0	0	EP_249DPH
EP_249	UNPLEASANT	1	DPH	AFFECTIVE VALENCE	OTHER-CENTERED EMPATHY	0	1	0	0	0	0	EP_249DPH
EP_249	QUALITY FEAR	1	DPH	AFFECTIVE QUALITY	OTHER-CENTERED EMPATHY	0	1	0	0	0	0	EP_249DPH
EP_249	EXPERIENCE OF ANOTHER	1	DPH	SENSE OF OWNERSHIP	OTHER-CENTERED EMPATHY	0	1	0	0	0	0	EP_249DPH
EP_249	CATASTROPHISM JUDGMENT	1	DPH	JUDGMENTS	OTHER-CENTERED EMPATHY	0	1	0	0	0	0	EP_249DPH
EP_249	UNPLEASANT	1	DPH	AFFECTIVE VALENCE	OTHER-CENTERED EMPATHY	0	1	0	0	0	0	EP_249DPH
EP_249	QUALITY FEAR	1	DPH	AFFECTIVE QUALITY	OTHER-CENTERED EMPATHY	0	1	0	0	0	0	EP_249DPH
EP_249	QUALIFICATION JUDGMENT	1	DPH	JUDGMENTS	OTHER-CENTERED EMPATHY	0	1	0	0	0	0	EP_249DPH
EP_249	CATASTROPHISM JUDGMENT	1	DPH	JUDGMENTS	OTHER-CENTERED EMPATHY	0	1	0	0	0	0	EP_249DPH
EP_249	FOCAL	1	DPH	BODILY SENSATION	OTHER-CENTERED EMPATHY	0	1	0	0	0	0	EP_249DPH
EP_249	UNPLEASANT	1	DPH	AFFECTIVE VALENCE	OTHER-CENTERED EMPATHY	0	1	0	0	0	0	EP_249DPH
EP_249	QUALITY FEAR	1	DPH	AFFECTIVE QUALITY	OTHER-CENTERED EMPATHY	0	1	0	0	0	0	EP_249DPH
EP_250	UNPLEASANT	1	DPH	AFFECTIVE VALENCE	OTHER-CENTERED EMPATHY	0	1	0	0	ANTICIPATION	0	EP_250DPH
EP_250	QUALITY FEAR	1	DPH	AFFECTIVE QUALITY	OTHER-CENTERED EMPATHY	0	1	0	0	ANTICIPATION	0	EP_250DPH
EP_250	INCREASE	1	DPH	KINESTHESIC SENSATION	OTHER-CENTERED EMPATHY	0	1	0	0	ANTICIPATION	0	EP_250DPH
EP_250	CATASTROPHISM JUDGMENT	1	DPH	JUDGMENTS	OTHER-CENTERED EMPATHY	0	1	0	0	ANTICIPATION	0	EP_250DPH
EP_250	MULTIFOCAL	1	DPH	BODILY SENSATION	OTHER-CENTERED EMPATHY	0	1	0	0	ANTICIPATION	0	EP_250DPH
EP_250	UNPLEASANT	1	DPH	AFFECTIVE VALENCE	OTHER-CENTERED EMPATHY	0	1	0	0	ANTICIPATION	0	EP_250DPH
EP_250	QUALITY FEAR	1	DPH	AFFECTIVE QUALITY	OTHER-CENTERED EMPATHY	0	1	0	0	ANTICIPATION	0	EP_250DPH
EP_250	MULTIFOCAL	1	DPH	BODILY SENSATION	OTHER-CENTERED EMPATHY	0	1	0	0	0	0	EP_250DPH
EP_250	UNPLEASANT	1	DPH	AFFECTIVE VALENCE	OTHER-CENTERED EMPATHY	0	1	0	0	0	0	EP_250DPH
EP_250	QUALITY FEAR	1	DPH	AFFECTIVE QUALITY	OTHER-CENTERED EMPATHY	0	1	0	0	0	0	EP_250DPH
EP_250	UNPLEASANT	1	DPH	AFFECTIVE VALENCE	OTHER-CENTERED EMPATHY	0	1	0	0	0	0	EP_250DPH
EP_250	QUALITY FEAR	1	DPH	AFFECTIVE QUALITY	OTHER-CENTERED EMPATHY	0	1	0	0	0	0	EP_250DPH
EP_250	QUALITY SADNESS	1	DPH	AFFECTIVE QUALITY	OTHER-CENTERED EMPATHY	0	1	0	0	0	0	EP_250DPH
EP_250	EXPERIENCE OF ANOTHER	1	DPH	SENSE OF OWNERSHIP	OTHER-CENTERED EMPATHY	0	1	0	0	0	0	EP_250DPH
EP_250	MULTIFOCAL	1	DPH	BODILY SENSATION	OTHER-CENTERED EMPATHY	0	1	0	0	0	0	EP_250DPH
EP_250	UNPLEASANT	1	DPH	AFFECTIVE VALENCE	OTHER-CENTERED EMPATHY	0	1	0	0	0	0	EP_250DPH
EP_250	QUALITY FEAR	1	DPH	AFFECTIVE QUALITY	OTHER-CENTERED EMPATHY	0	1	0	0	0	0	EP_250DPH
EP_250	INCREASE	1	DPH	KINESTHESIC SENSATION	OTHER-CENTERED EMPATHY	0	1	0	0	0	0	EP_250DPH
EP_250	MOTIVATION TO HELP OTHERS	1	DPH	MOTIVATION	OTHER-CENTERED EMPATHY	0	1	0	0	0	0	EP_250DPH
EP_250	EXPERIENCE OF ANOTHER	1	DPH	SENSE OF OWNERSHIP	OTHER-CENTERED EMPATHY	0	1	0	0	0	0	EP_250DPH
EP_250	MULTIFOCAL	1	DPH	BODILY SENSATION	OTHER-CENTERED EMPATHY	0	1	0	0	0	0	EP_250DPH
EP_250	UNPLEASANT	1	DPH	AFFECTIVE VALENCE	OTHER-CENTERED EMPATHY	0	1	0	0	0	0	EP_250DPH
EP_250	QUALITY FEAR	1	DPH	AFFECTIVE QUALITY	OTHER-CENTERED EMPATHY	0	1	0	0	0	0	EP_250DPH
EP_211	ABSENCE OF BODILY SENSATION	1	DMP	BODILY SENSATION	TRANSPARENT RESONANCE EMPATHY	0	0	1	0	0	0	EP_211DMP
EP_211	UNPLEASANT	1	DMP	AFFECTIVE VALENCE	TRANSPARENT RESONANCE EMPATHY	0	0	1	0	0	0	EP_211DMP
EP_211	QUALITY ANGER	1	DMP	AFFECTIVE QUALITY	TRANSPARENT RESONANCE EMPATHY	0	0	1	0	0	0	EP_211DMP
EP_211	QUALITY SADNESS	1	DMP	AFFECTIVE QUALITY	TRANSPARENT RESONANCE EMPATHY	0	0	1	0	0	0	EP_211DMP
EP_211	EXPERIENCE OF ANOTHER	1	DMP	SENSE OF OWNERSHIP	TRANSPARENT RESONANCE EMPATHY	0	0	1	0	0	0	EP_211DMP
EP_211	ABSENCE OF BODILY SENSATION	1	DMP	BODILY SENSATION	TRANSPARENT RESONANCE EMPATHY	0	0	1	0	0	0	EP_211DMP
EP_211	ANALYSIS	1	DMP	ANALYSIS	TRANSPARENT RESONANCE EMPATHY	0	0	1	0	0	0	EP_211DMP
EP_211	EXPERIENCE OF ANOTHER	1	DMP	SENSE OF OWNERSHIP	TRANSPARENT RESONANCE EMPATHY	0	0	1	0	0	0	EP_211DMP
EP_211	ANALYSIS	1	DMP	ANALYSIS	TRANSPARENT RESONANCE EMPATHY	0	0	1	0	0	0	EP_211DMP
EP_211	UNPLEASANT	1	DMP	AFFECTIVE VALENCE	TRANSPARENT RESONANCE EMPATHY	0	0	1	0	0	0	EP_211DMP
EP_211	QUALITY SADNESS	1	DMP	AFFECTIVE QUALITY	TRANSPARENT RESONANCE EMPATHY	0	0	1	0	0	0	EP_211DMP
EP_211	UNPLEASANT	1	DMP	AFFECTIVE VALENCE	TRANSPARENT RESONANCE EMPATHY	0	0	1	0	0	0	EP_211DMP
EP_211	QUALITY FEAR	1	DMP	AFFECTIVE QUALITY	TRANSPARENT RESONANCE EMPATHY	0	0	1	0	0	0	EP_211DMP
EP_211	UNPLEASANT	1	DMP	AFFECTIVE VALENCE	TRANSPARENT RESONANCE EMPATHY	0	0	1	0	0	PRE-FALL	EP_211DMP
EP_211	QUALITY SADNESS	1	DMP	AFFECTIVE QUALITY	TRANSPARENT RESONANCE EMPATHY	0	0	1	0	0	PRE-FALL	EP_211DMP
EP_211	ABSENCE OF BODILY SENSATION	1	DMP	BODILY SENSATION	TRANSPARENT RESONANCE EMPATHY	0	0	1	0	0	PRE-FALL	EP_211DMP
EP_211	UNPLEASANT	1	DMP	AFFECTIVE VALENCE	TRANSPARENT RESONANCE EMPATHY	0	0	1	0	0	0	EP_211DMP
EP_211	QUALITY FEAR	1	DMP	AFFECTIVE QUALITY	TRANSPARENT RESONANCE EMPATHY	0	0	1	0	0	0	EP_211DMP
EP_211	QUALITY SADNESS	1	DMP	AFFECTIVE QUALITY	TRANSPARENT RESONANCE EMPATHY	0	0	1	0	0	0	EP_211DMP
EP_212	QUALIFICATION JUDGMENT	1	DMP	JUDGMENTS	NON-RESONANCE EMPATHY	0	0	0	1	0	0	EP_212DMP
EP_212	ANALYSIS	1	DMP	ANALYSIS	NON-RESONANCE EMPATHY	0	0	0	1	0	0	EP_212DMP
EP_212	ANALYSIS	1	DMP	ANALYSIS	NON-RESONANCE EMPATHY	0	0	0	1	0	0	EP_212DMP
EP_212	ABSENCE OF BODILY SENSATION	1	DMP	BODILY SENSATION	NON-RESONANCE EMPATHY	0	0	0	1	0	0	EP_212DMP
EP_212	CATASTROPHISM JUDGMENT	1	DMP	JUDGMENTS	NON-RESONANCE EMPATHY	0	0	0	1	0	0	EP_212DMP
EP_212	ABSENCE OF BODILY SENSATION	1	DMP	BODILY SENSATION	NON-RESONANCE EMPATHY	0	0	0	1	0	0	EP_212DMP
EP_212	NEUTRAL	1	DMP	AFFECTIVE VALENCE	NON-RESONANCE EMPATHY	0	0	0	1	0	0	EP_212DMP
EP_212	ABSENCE OF AFFECTIVE QUALITY	1	DMP	AFFECTIVE QUALITY	NON-RESONANCE EMPATHY	0	0	0	1	0	0	EP_212DMP
EP_212	ABSENCE OF MOTIVATION	1	DMP	MOTIVATION	NON-RESONANCE EMPATHY	0	0	0	1	0	0	EP_212DMP
EP_212	TRIVIALIZATION JUDGMENT	1	DMP	JUDGMENTS	NON-RESONANCE EMPATHY	0	0	0	1	0	0	EP_212DMP
EP_212	OWN EXPERIENCE	1	DMP	SENSE OF OWNERSHIP	NON-RESONANCE EMPATHY	0	0	0	1	0	0	EP_212DMP
EP_212	OWN EXPERIENCE	1	DMP	SENSE OF OWNERSHIP	NON-RESONANCE EMPATHY	0	0	0	1	0	0	EP_212DMP
EP_212	NEUTRAL	1	DMP	AFFECTIVE VALENCE	NON-RESONANCE EMPATHY	0	0	0	1	0	0	EP_212DMP
EP_212	ABSENCE OF AFFECTIVE QUALITY	1	DMP	AFFECTIVE QUALITY	NON-RESONANCE EMPATHY	0	0	0	1	0	0	EP_212DMP
EP_213	UNPLEASANT	1	DMP	AFFECTIVE VALENCE	SELF- CENTERED EMPATHY	1	0	0	0	0	0	EP_213DMP
EP_213	QUALITY FEAR	1	DMP	AFFECTIVE QUALITY	SELF- CENTERED EMPATHY	1	0	0	0	0	0	EP_213DMP
EP_213	PLEASANT FOR RECOVERY	1	DMP	AFFECTIVE VALENCE	SELF- CENTERED EMPATHY	1	0	0	0	0	0	EP_213DMP
EP_213	QUALITY RECOVERY RELIEF	1	DMP	AFFECTIVE QUALITY	SELF- CENTERED EMPATHY	1	0	0	0	0	0	EP_213DMP
EP_213	MULTIFOCAL	1	DMP	BODILY SENSATION	SELF- CENTERED EMPATHY	1	0	0	0	ANTICIPATION	0	EP_213DMP
EP_213	UNPLEASANT	1	DMP	AFFECTIVE VALENCE	SELF- CENTERED EMPATHY	1	0	0	0	ANTICIPATION	0	EP_213DMP
EP_213	QUALITY FEAR	1	DMP	AFFECTIVE QUALITY	SELF- CENTERED EMPATHY	1	0	0	0	ANTICIPATION	0	EP_213DMP
EP_213	MULTIFOCAL	1	DMP	BODILY SENSATION	SELF- CENTERED EMPATHY	1	0	0	0	ANTICIPATION	0	EP_213DMP
EP_213	UNPLEASANT	1	DMP	AFFECTIVE VALENCE	SELF- CENTERED EMPATHY	1	0	0	0	ANTICIPATION	0	EP_213DMP
EP_213	QUALITY FEAR	1	DMP	AFFECTIVE QUALITY	SELF- CENTERED EMPATHY	1	0	0	0	ANTICIPATION	0	EP_213DMP
EP_213	MULTIFOCAL	1	DMP	BODILY SENSATION	SELF- CENTERED EMPATHY	1	0	0	0	0	0	EP_213DMP
EP_213	QUALITY FEAR	1	DMP	AFFECTIVE QUALITY	SELF- CENTERED EMPATHY	1	0	0	0	0	0	EP_213DMP
EP_213	PROTECTIVE SELF MOTIVATION	1	DMP	MOTIVATION	SELF- CENTERED EMPATHY	1	0	0	0	0	0	EP_213DMP
EP_213	OWN EXPERIENCE	1	DMP	SENSE OF OWNERSHIP	SELF- CENTERED EMPATHY	1	0	0	0	0	0	EP_213DMP
EP_213	PLEASANT FOR RECOVERY	1	DMP	AFFECTIVE VALENCE	SELF- CENTERED EMPATHY	1	0	0	0	0	0	EP_213DMP
EP_213	QUALITY RECOVERY RELIEF	1	DMP	AFFECTIVE QUALITY	SELF- CENTERED EMPATHY	1	0	0	0	0	0	EP_213DMP
EP_213	UNPLEASANT	1	DMP	AFFECTIVE VALENCE	SELF- CENTERED EMPATHY	1	0	0	0	ANTICIPATION	0	EP_213DMP
EP_213	QUALITY FEAR	1	DMP	AFFECTIVE QUALITY	SELF- CENTERED EMPATHY	1	0	0	0	ANTICIPATION	0	EP_213DMP
EP_213	UNPLEASANT	1	DMP	AFFECTIVE VALENCE	SELF- CENTERED EMPATHY	1	0	0	0	0	0	EP_213DMP
EP_213	QUALITY FEAR	1	DMP	AFFECTIVE QUALITY	SELF- CENTERED EMPATHY	1	0	0	0	0	0	EP_213DMP
EP_213	QUALITY IMPACT	1	DMP	AFFECTIVE QUALITY	SELF- CENTERED EMPATHY	1	0	0	0	0	0	EP_213DMP
EP_213	UNPLEASANT	1	DMP	AFFECTIVE VALENCE	SELF- CENTERED EMPATHY	1	0	0	0	0	0	EP_213DMP
EP_213	QUALITY FEAR	1	DMP	AFFECTIVE QUALITY	SELF- CENTERED EMPATHY	1	0	0	0	0	0	EP_213DMP
EP_213	PROTECTIVE SELF MOTIVATION	1	DMP	MOTIVATION	SELF- CENTERED EMPATHY	1	0	0	0	0	0	EP_213DMP
EP_213	OWN EXPERIENCE	1	DMP	SENSE OF OWNERSHIP	SELF- CENTERED EMPATHY	1	0	0	0	0	0	EP_213DMP
EP_214	CATASTROPHISM JUDGMENT	1	DMP	JUDGMENTS	TRANSPARENT RESONANCE EMPATHY	0	0	1	0	0	0	EP_214DMP
EP_214	DISQUALIFICATION JUDGMENT	1	DMP	JUDGMENTS	TRANSPARENT RESONANCE EMPATHY	0	0	1	0	0	0	EP_214DMP
EP_214	CATASTROPHISM JUDGMENT	1	DMP	JUDGMENTS	TRANSPARENT RESONANCE EMPATHY	0	0	1	0	0	0	EP_214DMP
EP_214	DISQUALIFICATION JUDGMENT	1	DMP	JUDGMENTS	TRANSPARENT RESONANCE EMPATHY	0	0	1	0	0	0	EP_214DMP
EP_214	ABSENCE OF BODILY SENSATION	1	DMP	BODILY SENSATION	TRANSPARENT RESONANCE EMPATHY	0	0	1	0	0	0	EP_214DMP
EP_214	UNPLEASANT	1	DMP	AFFECTIVE VALENCE	TRANSPARENT RESONANCE EMPATHY	0	0	1	0	0	0	EP_214DMP
EP_214	QUALITY FEAR	1	DMP	AFFECTIVE QUALITY	TRANSPARENT RESONANCE EMPATHY	0	0	1	0	0	0	EP_214DMP
EP_214	UNPLEASANT	1	DMP	AFFECTIVE VALENCE	TRANSPARENT RESONANCE EMPATHY	0	0	1	0	0	0	EP_214DMP
EP_214	QUALITY SADNESS	1	DMP	AFFECTIVE QUALITY	TRANSPARENT RESONANCE EMPATHY	0	0	1	0	0	0	EP_214DMP
EP_214	DISQUALIFICATION JUDGMENT	1	DMP	JUDGMENTS	TRANSPARENT RESONANCE EMPATHY	0	0	1	0	0	0	EP_214DMP
EP_214	ABSENCE OF BODILY SENSATION	1	DMP	BODILY SENSATION	TRANSPARENT RESONANCE EMPATHY	0	0	1	0	0	0	EP_214DMP
EP_214	ABSENCE OF MOTIVATION	1	DMP	MOTIVATION	TRANSPARENT RESONANCE EMPATHY	0	0	1	0	0	0	EP_214DMP
EP_215	QUALIFICATION JUDGMENT	1	DMP	JUDGMENTS	SELF- CENTERED EMPATHY	1	0	0	0	ANTICIPATION	0	EP_215DMP
EP_215	MULTIFOCAL	1	DMP	BODILY SENSATION	SELF- CENTERED EMPATHY	1	0	0	0	ANTICIPATION	0	EP_215DMP
EP_215	UNPLEASANT	1	DMP	AFFECTIVE VALENCE	SELF- CENTERED EMPATHY	1	0	0	0	ANTICIPATION	0	EP_215DMP
EP_215	QUALITY FEAR	1	DMP	AFFECTIVE QUALITY	SELF- CENTERED EMPATHY	1	0	0	0	ANTICIPATION	0	EP_215DMP
EP_215	UNPLEASANT	1	DMP	AFFECTIVE VALENCE	SELF- CENTERED EMPATHY	1	0	0	0	ANTICIPATION	0	EP_215DMP
EP_215	QUALITY FEAR	1	DMP	AFFECTIVE QUALITY	SELF- CENTERED EMPATHY	1	0	0	0	ANTICIPATION	0	EP_215DMP
EP_215	UNPLEASANT	1	DMP	AFFECTIVE VALENCE	SELF- CENTERED EMPATHY	1	0	0	0	0	0	EP_215DMP
EP_215	CATASTROPHISM JUDGMENT	1	DMP	JUDGMENTS	SELF- CENTERED EMPATHY	1	0	0	0	0	0	EP_215DMP
EP_215	DIFFUSE	1	DMP	BODILY SENSATION	SELF- CENTERED EMPATHY	1	0	0	0	0	0	EP_215DMP
EP_215	UNPLEASANT	1	DMP	AFFECTIVE VALENCE	SELF- CENTERED EMPATHY	1	0	0	0	0	0	EP_215DMP
EP_215	QUALITY FEAR	1	DMP	AFFECTIVE QUALITY	SELF- CENTERED EMPATHY	1	0	0	0	0	0	EP_215DMP
EP_215	QUALITY SADNESS	1	DMP	AFFECTIVE QUALITY	SELF- CENTERED EMPATHY	1	0	0	0	0	0	EP_215DMP
EP_215	PROTECTIVE SELF MOTIVATION	1	DMP	MOTIVATION	SELF- CENTERED EMPATHY	1	0	0	0	0	0	EP_215DMP
EP_215	OWN EXPERIENCE	1	DMP	SENSE OF OWNERSHIP	SELF- CENTERED EMPATHY	1	0	0	0	0	0	EP_215DMP
EP_215	UNPLEASANT	1	DMP	AFFECTIVE VALENCE	SELF- CENTERED EMPATHY	1	0	0	0	ANTICIPATION	0	EP_215DMP
EP_215	QUALITY IMPACT	1	DMP	AFFECTIVE QUALITY	SELF- CENTERED EMPATHY	1	0	0	0	ANTICIPATION	0	EP_215DMP
EP_215	OWN EXPERIENCE	1	DMP	SENSE OF OWNERSHIP	SELF- CENTERED EMPATHY	1	0	0	0	ANTICIPATION	0	EP_215DMP
EP_215	QUALIFICATION JUDGMENT	1	DMP	JUDGMENTS	SELF- CENTERED EMPATHY	1	0	0	0	ANTICIPATION	0	EP_215DMP
EP_215	PROTECTIVE SELF MOTIVATION	1	DMP	MOTIVATION	SELF- CENTERED EMPATHY	1	0	0	0	0	0	EP_215DMP
EP_215	QUALIFICATION JUDGMENT	1	DMP	JUDGMENTS	SELF- CENTERED EMPATHY	1	0	0	0	0	0	EP_215DMP
EP_216	QUALIFICATION JUDGMENT	1	DMP	JUDGMENTS	SELF- CENTERED EMPATHY	1	0	0	0	ANTICIPATION	0	EP_216DMP
EP_216	CATASTROPHISM JUDGMENT	1	DMP	JUDGMENTS	SELF- CENTERED EMPATHY	1	0	0	0	ANTICIPATION	0	EP_216DMP
EP_216	ANALYSIS	1	DMP	ANALYSIS	SELF- CENTERED EMPATHY	1	0	0	0	ANTICIPATION	0	EP_216DMP
EP_216	ANALYSIS	1	DMP	ANALYSIS	SELF- CENTERED EMPATHY	1	0	0	0	0	0	EP_216DMP
EP_216	ANALYSIS	1	DMP	ANALYSIS	SELF- CENTERED EMPATHY	1	0	0	0	0	0	EP_216DMP
EP_216	UNPLEASANT	1	DMP	AFFECTIVE VALENCE	SELF- CENTERED EMPATHY	1	0	0	0	0	0	EP_216DMP
EP_216	QUALITY ANGER	1	DMP	AFFECTIVE QUALITY	SELF- CENTERED EMPATHY	1	0	0	0	0	0	EP_216DMP
EP_216	OWN EXPERIENCE	1	DMP	SENSE OF OWNERSHIP	SELF- CENTERED EMPATHY	1	0	0	0	0	0	EP_216DMP
EP_216	UNPLEASANT	1	DMP	AFFECTIVE VALENCE	SELF- CENTERED EMPATHY	1	0	0	0	ANTICIPATION	0	EP_216DMP
EP_216	QUALITY FEAR	1	DMP	AFFECTIVE QUALITY	SELF- CENTERED EMPATHY	1	0	0	0	ANTICIPATION	0	EP_216DMP
EP_216	MULTIFOCAL	1	DMP	BODILY SENSATION	SELF- CENTERED EMPATHY	1	0	0	0	0	0	EP_216DMP
EP_216	UNPLEASANT	1	DMP	AFFECTIVE VALENCE	SELF- CENTERED EMPATHY	1	0	0	0	0	0	EP_216DMP
EP_216	QUALITY FEAR	1	DMP	AFFECTIVE QUALITY	SELF- CENTERED EMPATHY	1	0	0	0	0	0	EP_216DMP
EP_216	MULTIFOCAL	1	DMP	BODILY SENSATION	SELF- CENTERED EMPATHY	1	0	0	0	0	0	EP_216DMP
EP_216	UNPLEASANT	1	DMP	AFFECTIVE VALENCE	SELF- CENTERED EMPATHY	1	0	0	0	0	0	EP_216DMP
EP_216	QUALITY FEAR	1	DMP	AFFECTIVE QUALITY	SELF- CENTERED EMPATHY	1	0	0	0	0	0	EP_216DMP
EP_216	ABSENCE OF MOTIVATION	1	DMP	MOTIVATION	SELF- CENTERED EMPATHY	1	0	0	0	0	0	EP_216DMP
EP_216	DISQUALIFICATION JUDGMENT	1	DMP	JUDGMENTS	SELF- CENTERED EMPATHY	1	0	0	0	0	0	EP_216DMP
EP_216	ANALYSIS	1	DMP	ANALYSIS	SELF- CENTERED EMPATHY	1	0	0	0	0	0	EP_216DMP
EP_216	CATASTROPHISM JUDGMENT	1	DMP	JUDGMENTS	SELF- CENTERED EMPATHY	1	0	0	0	0	0	EP_216DMP
EP_216	ANALYSIS	1	DMP	ANALYSIS	SELF- CENTERED EMPATHY	1	0	0	0	0	0	EP_216DMP
EP_217	UNPLEASANT	1	DMP	AFFECTIVE VALENCE	OTHER-CENTERED EMPATHY	0	1	0	0	0	0	EP_217DMP
EP_217	DISQUALIFICATION JUDGMENT	1	DMP	JUDGMENTS	OTHER-CENTERED EMPATHY	0	1	0	0	0	0	EP_217DMP
EP_217	ANALYSIS	1	DMP	ANALYSIS	OTHER-CENTERED EMPATHY	0	1	0	0	0	0	EP_217DMP
EP_217	QUALIFICATION JUDGMENT	1	DMP	JUDGMENTS	OTHER-CENTERED EMPATHY	0	1	0	0	0	0	EP_217DMP
EP_217	DIFFUSE	1	DMP	BODILY SENSATION	OTHER-CENTERED EMPATHY	0	1	0	0	0	0	EP_217DMP
EP_217	UNPLEASANT	1	DMP	AFFECTIVE VALENCE	OTHER-CENTERED EMPATHY	0	1	0	0	0	0	EP_217DMP
EP_217	QUALITY FEAR	1	DMP	AFFECTIVE QUALITY	OTHER-CENTERED EMPATHY	0	1	0	0	0	0	EP_217DMP
EP_217	CATASTROPHISM JUDGMENT	1	DMP	JUDGMENTS	OTHER-CENTERED EMPATHY	0	1	0	0	0	0	EP_217DMP
EP_217	ANALYSIS	1	DMP	ANALYSIS	OTHER-CENTERED EMPATHY	0	1	0	0	0	0	EP_217DMP
EP_217	MOTIVATION TO HELP OTHERS	1	DMP	MOTIVATION	OTHER-CENTERED EMPATHY	0	1	0	0	ANTICIPATION	0	EP_217DMP
EP_217	EXPERIENCE OF ANOTHER	1	DMP	SENSE OF OWNERSHIP	OTHER-CENTERED EMPATHY	0	1	0	0	ANTICIPATION	0	EP_217DMP
EP_217	DIFFUSE	1	DMP	BODILY SENSATION	OTHER-CENTERED EMPATHY	0	1	0	0	ANTICIPATION	0	EP_217DMP
EP_217	UNPLEASANT	1	DMP	AFFECTIVE VALENCE	OTHER-CENTERED EMPATHY	0	1	0	0	ANTICIPATION	0	EP_217DMP
EP_217	QUALITY FEAR	1	DMP	AFFECTIVE QUALITY	OTHER-CENTERED EMPATHY	0	1	0	0	ANTICIPATION	0	EP_217DMP
EP_217	DIFFUSE	1	DMP	BODILY SENSATION	OTHER-CENTERED EMPATHY	0	1	0	0	0	0	EP_217DMP
EP_217	UNPLEASANT	1	DMP	AFFECTIVE VALENCE	OTHER-CENTERED EMPATHY	0	1	0	0	0	0	EP_217DMP
EP_217	QUALITY FEAR	1	DMP	AFFECTIVE QUALITY	OTHER-CENTERED EMPATHY	0	1	0	0	0	0	EP_217DMP
EP_217	MOTIVATION TO HELP OTHERS	1	DMP	MOTIVATION	OTHER-CENTERED EMPATHY	0	1	0	0	0	0	EP_217DMP
EP_217	EXPERIENCE OF ANOTHER	1	DMP	SENSE OF OWNERSHIP	OTHER-CENTERED EMPATHY	0	1	0	0	0	0	EP_217DMP
EP_217	UNPLEASANT	1	DMP	AFFECTIVE VALENCE	OTHER-CENTERED EMPATHY	0	1	0	0	0	0	EP_217DMP
EP_218	ANALYSIS	1	DMP	ANALYSIS	OTHER-CENTERED EMPATHY	0	1	0	0	ANTICIPATION	0	EP_218DMP
EP_218	FOCAL	1	DMP	BODILY SENSATION	OTHER-CENTERED EMPATHY	0	1	0	0	0	0	EP_218DMP
EP_218	UNPLEASANT	1	DMP	AFFECTIVE VALENCE	OTHER-CENTERED EMPATHY	0	1	0	0	0	0	EP_218DMP
EP_218	QUALITY IMPACT	1	DMP	AFFECTIVE QUALITY	OTHER-CENTERED EMPATHY	0	1	0	0	0	0	EP_218DMP
EP_218	INCREASE	1	DMP	KINESTHESIC SENSATION	OTHER-CENTERED EMPATHY	0	1	0	0	0	0	EP_218DMP
EP_218	FOCAL	1	DMP	BODILY SENSATION	OTHER-CENTERED EMPATHY	0	1	0	0	0	0	EP_218DMP
EP_218	INCREASE	1	DMP	KINESTHESIC SENSATION	OTHER-CENTERED EMPATHY	0	1	0	0	0	0	EP_218DMP
EP_218	DIFFUSE	1	DMP	BODILY SENSATION	OTHER-CENTERED EMPATHY	0	1	0	0	0	0	EP_218DMP
EP_218	UNPLEASANT	1	DMP	AFFECTIVE VALENCE	OTHER-CENTERED EMPATHY	0	1	0	0	0	0	EP_218DMP
EP_218	QUALITY FEAR	1	DMP	AFFECTIVE QUALITY	OTHER-CENTERED EMPATHY	0	1	0	0	0	0	EP_218DMP
EP_218	ANALYSIS	1	DMP	ANALYSIS	OTHER-CENTERED EMPATHY	0	1	0	0	0	0	EP_218DMP
EP_218	MOTIVATION TO HELP OTHERS	1	DMP	MOTIVATION	OTHER-CENTERED EMPATHY	0	1	0	0	0	0	EP_218DMP
EP_218	EXPERIENCE OF ANOTHER	1	DMP	SENSE OF OWNERSHIP	OTHER-CENTERED EMPATHY	0	1	0	0	0	0	EP_218DMP
EP_218	UNPLEASANT	1	DMP	AFFECTIVE VALENCE	OTHER-CENTERED EMPATHY	0	1	0	0	0	0	EP_218DMP
EP_218	QUALITY IMPACT	1	DMP	AFFECTIVE QUALITY	OTHER-CENTERED EMPATHY	0	1	0	0	0	0	EP_218DMP
EP_218	ANALYSIS	1	DMP	ANALYSIS	OTHER-CENTERED EMPATHY	0	1	0	0	0	0	EP_218DMP
EP_218	ANALYSIS	1	DMP	ANALYSIS	OTHER-CENTERED EMPATHY	0	1	0	0	0	0	EP_218DMP
EP_201	UNPLEASANT	1	DMP	AFFECTIVE VALENCE	TRANSPARENT RESONANCE EMPATHY	0	0	1	0	0	0	EP_201DMP
EP_201	QUALITY FEAR	1	DMP	AFFECTIVE QUALITY	TRANSPARENT RESONANCE EMPATHY	0	0	1	0	0	0	EP_201DMP
EP_201	QUALITY SADNESS	1	DMP	AFFECTIVE QUALITY	TRANSPARENT RESONANCE EMPATHY	0	0	1	0	0	0	EP_201DMP
EP_201	CATASTROPHISM JUDGMENT	1	DMP	JUDGMENTS	TRANSPARENT RESONANCE EMPATHY	0	0	1	0	0	0	EP_201DMP
EP_201	ABSENCE OF BODILY SENSATION	1	DMP	BODILY SENSATION	TRANSPARENT RESONANCE EMPATHY	0	0	1	0	0	0	EP_201DMP
EP_201	UNPLEASANT	1	DMP	AFFECTIVE VALENCE	TRANSPARENT RESONANCE EMPATHY	0	0	1	0	0	0	EP_201DMP
EP_201	QUALITY FEAR	1	DMP	AFFECTIVE QUALITY	TRANSPARENT RESONANCE EMPATHY	0	0	1	0	0	0	EP_201DMP
EP_201	ANALYSIS	1	DMP	ANALYSIS	TRANSPARENT RESONANCE EMPATHY	0	0	1	0	0	0	EP_201DMP
EP_201	UNPLEASANT	1	DMP	AFFECTIVE VALENCE	TRANSPARENT RESONANCE EMPATHY	0	0	1	0	0	0	EP_201DMP
EP_201	QUALITY FEAR	1	DMP	AFFECTIVE QUALITY	TRANSPARENT RESONANCE EMPATHY	0	0	1	0	0	0	EP_201DMP
EP_201	QUALITY SADNESS	1	DMP	AFFECTIVE QUALITY	TRANSPARENT RESONANCE EMPATHY	0	0	1	0	0	0	EP_201DMP
EP_201	EXPERIENCE OF ANOTHER	1	DMP	SENSE OF OWNERSHIP	TRANSPARENT RESONANCE EMPATHY	0	0	1	0	0	0	EP_201DMP
EP_201	CATASTROPHISM JUDGMENT	1	DMP	JUDGMENTS	TRANSPARENT RESONANCE EMPATHY	0	0	1	0	0	0	EP_201DMP
EP_201	ABSENCE OF BODILY SENSATION	1	DMP	BODILY SENSATION	TRANSPARENT RESONANCE EMPATHY	0	0	1	0	0	0	EP_201DMP
EP_201	UNPLEASANT	1	DMP	AFFECTIVE VALENCE	TRANSPARENT RESONANCE EMPATHY	0	0	1	0	0	0	EP_201DMP
EP_201	QUALITY IMPACT	1	DMP	AFFECTIVE QUALITY	TRANSPARENT RESONANCE EMPATHY	0	0	1	0	0	0	EP_201DMP
EP_201	ABSENCE OF BODILY SENSATION	1	DMP	BODILY SENSATION	TRANSPARENT RESONANCE EMPATHY	0	0	1	0	0	0	EP_201DMP
EP_201	UNPLEASANT	1	DMP	AFFECTIVE VALENCE	TRANSPARENT RESONANCE EMPATHY	0	0	1	0	0	0	EP_201DMP
EP_201	QUALITY IMPACT	1	DMP	AFFECTIVE QUALITY	TRANSPARENT RESONANCE EMPATHY	0	0	1	0	0	0	EP_201DMP
EP_201	QUALITY IMPACT	1	DMP	AFFECTIVE QUALITY	TRANSPARENT RESONANCE EMPATHY	0	0	1	0	0	PRE-FALL	EP_201DMP
EP_201	ABSENCE OF BODILY SENSATION	1	DMP	BODILY SENSATION	TRANSPARENT RESONANCE EMPATHY	0	0	1	0	0	0	EP_201DMP
EP_203	UNPLEASANT	1	DMP	AFFECTIVE VALENCE	SELF- CENTERED EMPATHY	1	0	0	0	0	0	EP_203DMP
EP_203	QUALITY FEAR	1	DMP	AFFECTIVE QUALITY	SELF- CENTERED EMPATHY	1	0	0	0	0	0	EP_203DMP
EP_203	PROTECTIVE SELF MOTIVATION	1	DMP	MOTIVATION	SELF- CENTERED EMPATHY	1	0	0	0	0	0	EP_203DMP
EP_203	OWN EXPERIENCE	1	DMP	SENSE OF OWNERSHIP	SELF- CENTERED EMPATHY	1	0	0	0	0	0	EP_203DMP
EP_203	UNPLEASANT	1	DMP	AFFECTIVE VALENCE	SELF- CENTERED EMPATHY	1	0	0	0	0	0	EP_203DMP
EP_203	QUALITY FEAR	1	DMP	AFFECTIVE QUALITY	SELF- CENTERED EMPATHY	1	0	0	0	0	0	EP_203DMP
EP_203	PROTECTIVE SELF MOTIVATION	1	DMP	MOTIVATION	SELF- CENTERED EMPATHY	1	0	0	0	0	0	EP_203DMP
EP_203	OWN EXPERIENCE	1	DMP	SENSE OF OWNERSHIP	SELF- CENTERED EMPATHY	1	0	0	0	0	0	EP_203DMP
EP_203	UNPLEASANT	1	DMP	AFFECTIVE VALENCE	SELF- CENTERED EMPATHY	1	0	0	0	0	0	EP_203DMP
EP_203	QUALITY FEAR	1	DMP	AFFECTIVE QUALITY	SELF- CENTERED EMPATHY	1	0	0	0	0	0	EP_203DMP
EP_203	QUALITY SADNESS	1	DMP	AFFECTIVE QUALITY	SELF- CENTERED EMPATHY	1	0	0	0	0	0	EP_203DMP
EP_203	OWN EXPERIENCE	1	DMP	SENSE OF OWNERSHIP	SELF- CENTERED EMPATHY	1	0	0	0	0	0	EP_203DMP
EP_203	UNPLEASANT	1	DMP	AFFECTIVE VALENCE	SELF- CENTERED EMPATHY	1	0	0	0	0	0	EP_203DMP
EP_203	QUALITY FEAR	1	DMP	AFFECTIVE QUALITY	SELF- CENTERED EMPATHY	1	0	0	0	0	0	EP_203DMP
EP_203	INCREASE	1	DMP	KINESTHESIC SENSATION	SELF- CENTERED EMPATHY	1	0	0	0	0	0	EP_203DMP
EP_203	PROTECTIVE SELF MOTIVATION	1	DMP	MOTIVATION	SELF- CENTERED EMPATHY	1	0	0	0	0	0	EP_203DMP
EP_203	OWN EXPERIENCE	1	DMP	SENSE OF OWNERSHIP	SELF- CENTERED EMPATHY	1	0	0	0	0	0	EP_203DMP
EP_204	UNPLEASANT	1	DMP	AFFECTIVE VALENCE	SELF- CENTERED EMPATHY	1	0	0	0	0	0	EP_204DMP
EP_204	QUALITY FEAR	1	DMP	AFFECTIVE QUALITY	SELF- CENTERED EMPATHY	1	0	0	0	0	0	EP_204DMP
EP_204	PROTECTIVE SELF MOTIVATION	1	DMP	MOTIVATION	SELF- CENTERED EMPATHY	1	0	0	0	0	0	EP_204DMP
EP_204	OWN EXPERIENCE	1	DMP	SENSE OF OWNERSHIP	SELF- CENTERED EMPATHY	1	0	0	0	0	0	EP_204DMP
EP_204	UNPLEASANT	1	DMP	AFFECTIVE VALENCE	SELF- CENTERED EMPATHY	1	0	0	0	0	0	EP_204DMP
EP_204	QUALITY FEAR	1	DMP	AFFECTIVE QUALITY	SELF- CENTERED EMPATHY	1	0	0	0	0	0	EP_204DMP
EP_204	OWN EXPERIENCE	1	DMP	SENSE OF OWNERSHIP	SELF- CENTERED EMPATHY	1	0	0	0	0	0	EP_204DMP
EP_204	QUALIFICATION JUDGMENT	1	DMP	JUDGMENTS	SELF- CENTERED EMPATHY	1	0	0	0	0	0	EP_204DMP
EP_204	DISQUALIFICATION JUDGMENT	1	DMP	JUDGMENTS	SELF- CENTERED EMPATHY	1	0	0	0	0	0	EP_204DMP
EP_204	MULTIFOCAL	1	DMP	BODILY SENSATION	SELF- CENTERED EMPATHY	1	0	0	0	0	0	EP_204DMP
EP_204	UNPLEASANT	1	DMP	AFFECTIVE VALENCE	SELF- CENTERED EMPATHY	1	0	0	0	0	0	EP_204DMP
EP_204	QUALITY FEAR	1	DMP	AFFECTIVE QUALITY	SELF- CENTERED EMPATHY	1	0	0	0	0	0	EP_204DMP
EP_204	OWN EXPERIENCE	1	DMP	SENSE OF OWNERSHIP	SELF- CENTERED EMPATHY	1	0	0	0	0	0	EP_204DMP
EP_204	UNPLEASANT	1	DMP	AFFECTIVE VALENCE	SELF- CENTERED EMPATHY	1	0	0	0	0	0	EP_204DMP
EP_204	QUALITY FEAR	1	DMP	AFFECTIVE QUALITY	SELF- CENTERED EMPATHY	1	0	0	0	0	0	EP_204DMP
EP_204	PROTECTIVE SELF MOTIVATION	1	DMP	MOTIVATION	SELF- CENTERED EMPATHY	1	0	0	0	0	0	EP_204DMP
EP_204	OWN EXPERIENCE	1	DMP	SENSE OF OWNERSHIP	SELF- CENTERED EMPATHY	1	0	0	0	0	0	EP_204DMP
EP_204	ANALYSIS	1	DMP	ANALYSIS	SELF- CENTERED EMPATHY	1	0	0	0	0	0	EP_204DMP
EP_205	CATASTROPHISM JUDGMENT	1	DMP	JUDGMENTS	SELF- CENTERED EMPATHY	1	0	0	0	ANTICIPATION	0	EP_205DMP
EP_205	DIFFUSE	1	DMP	BODILY SENSATION	SELF- CENTERED EMPATHY	1	0	0	0	ANTICIPATION	0	EP_205DMP
EP_205	UNPLEASANT	1	DMP	AFFECTIVE VALENCE	SELF- CENTERED EMPATHY	1	0	0	0	ANTICIPATION	0	EP_205DMP
EP_205	QUALITY FEAR	1	DMP	AFFECTIVE QUALITY	SELF- CENTERED EMPATHY	1	0	0	0	ANTICIPATION	0	EP_205DMP
EP_205	OWN EXPERIENCE	1	DMP	SENSE OF OWNERSHIP	SELF- CENTERED EMPATHY	1	0	0	0	ANTICIPATION	0	EP_205DMP
EP_205	UNPLEASANT	1	DMP	AFFECTIVE VALENCE	SELF- CENTERED EMPATHY	1	0	0	0	0	0	EP_205DMP
EP_205	QUALITY FEAR	1	DMP	AFFECTIVE QUALITY	SELF- CENTERED EMPATHY	1	0	0	0	0	0	EP_205DMP
EP_205	QUALITY SADNESS	1	DMP	AFFECTIVE QUALITY	SELF- CENTERED EMPATHY	1	0	0	0	0	0	EP_205DMP
EP_205	INCREASE	1	DMP	KINESTHESIC SENSATION	SELF- CENTERED EMPATHY	1	0	0	0	0	0	EP_205DMP
EP_205	CATASTROPHISM JUDGMENT	1	DMP	JUDGMENTS	SELF- CENTERED EMPATHY	1	0	0	0	0	0	EP_205DMP
EP_205	UNPLEASANT	1	DMP	AFFECTIVE VALENCE	SELF- CENTERED EMPATHY	1	0	0	0	0	0	EP_205DMP
EP_205	QUALITY IMPACT	1	DMP	AFFECTIVE QUALITY	SELF- CENTERED EMPATHY	1	0	0	0	0	0	EP_205DMP
EP_205	QUALIFICATION JUDGMENT	1	DMP	JUDGMENTS	SELF- CENTERED EMPATHY	1	0	0	0	ANTICIPATION	0	EP_205DMP
EP_205	QUALIFICATION JUDGMENT	1	DMP	JUDGMENTS	SELF- CENTERED EMPATHY	1	0	0	0	ANTICIPATION	0	EP_205DMP
EP_205	OWN EXPERIENCE	1	DMP	SENSE OF OWNERSHIP	SELF- CENTERED EMPATHY	1	0	0	0	0	0	EP_205DMP
EP_206	ABSENCE OF BODILY SENSATION	1	DMP	BODILY SENSATION	TRANSPARENT RESONANCE EMPATHY	0	0	1	0	0	PRE-FALL	EP_206DMP
EP_206	CATASTROPHISM JUDGMENT	1	DMP	JUDGMENTS	TRANSPARENT RESONANCE EMPATHY	0	0	1	0	0	PRE-FALL	EP_206DMP
EP_206	ANALYSIS	1	DMP	ANALYSIS	TRANSPARENT RESONANCE EMPATHY	0	0	1	0	0	PRE-FALL	EP_206DMP
EP_206	ABSENCE OF BODILY SENSATION	1	DMP	BODILY SENSATION	TRANSPARENT RESONANCE EMPATHY	0	0	1	0	0	PRE-FALL	EP_206DMP
EP_206	UNPLEASANT	1	DMP	AFFECTIVE VALENCE	TRANSPARENT RESONANCE EMPATHY	0	0	1	0	0	PRE-FALL	EP_206DMP
EP_206	QUALITY SADNESS	1	DMP	AFFECTIVE QUALITY	TRANSPARENT RESONANCE EMPATHY	0	0	1	0	0	PRE-FALL	EP_206DMP
EP_206	ABSENCE OF BODILY SENSATION	1	DMP	BODILY SENSATION	TRANSPARENT RESONANCE EMPATHY	0	0	1	0	0	0	EP_206DMP
EP_206	OWN EXPERIENCE	1	DMP	SENSE OF OWNERSHIP	TRANSPARENT RESONANCE EMPATHY	0	0	1	0	0	0	EP_206DMP
EP_206	ANALYSIS	1	DMP	ANALYSIS	TRANSPARENT RESONANCE EMPATHY	0	0	1	0	0	0	EP_206DMP
EP_206	ABSENCE OF BODILY SENSATION	1	DMP	BODILY SENSATION	TRANSPARENT RESONANCE EMPATHY	0	0	1	0	0	0	EP_206DMP
EP_206	ABSENCE OF MOTIVATION	1	DMP	MOTIVATION	TRANSPARENT RESONANCE EMPATHY	0	0	1	0	0	0	EP_206DMP
EP_206	QUALIFICATION JUDGMENT	1	DMP	JUDGMENTS	TRANSPARENT RESONANCE EMPATHY	0	0	1	0	0	0	EP_206DMP
EP_206	ANALYSIS	1	DMP	ANALYSIS	TRANSPARENT RESONANCE EMPATHY	0	0	1	0	0	0	EP_206DMP
EP_206	OWN EXPERIENCE	1	DMP	SENSE OF OWNERSHIP	TRANSPARENT RESONANCE EMPATHY	0	0	1	0	0	0	EP_206DMP
EP_207	UNPLEASANT	1	DMP	AFFECTIVE VALENCE	TRANSPARENT RESONANCE EMPATHY	0	0	1	0	0	0	EP_207DMP
EP_207	QUALITY IMPACT	1	DMP	AFFECTIVE QUALITY	TRANSPARENT RESONANCE EMPATHY	0	0	1	0	0	0	EP_207DMP
EP_207	QUALIFICATION JUDGMENT	1	DMP	JUDGMENTS	TRANSPARENT RESONANCE EMPATHY	0	0	1	0	0	0	EP_207DMP
EP_207	CATASTROPHISM JUDGMENT	1	DMP	JUDGMENTS	TRANSPARENT RESONANCE EMPATHY	0	0	1	0	0	0	EP_207DMP
EP_207	DISQUALIFICATION JUDGMENT	1	DMP	JUDGMENTS	TRANSPARENT RESONANCE EMPATHY	0	0	1	0	0	0	EP_207DMP
EP_207	CATASTROPHISM JUDGMENT	1	DMP	JUDGMENTS	TRANSPARENT RESONANCE EMPATHY	0	0	1	0	0	0	EP_207DMP
EP_207	UNPLEASANT	1	DMP	AFFECTIVE VALENCE	TRANSPARENT RESONANCE EMPATHY	0	0	1	0	0	0	EP_207DMP
EP_207	QUALITY IMPACT	1	DMP	AFFECTIVE QUALITY	TRANSPARENT RESONANCE EMPATHY	0	0	1	0	0	0	EP_207DMP
EP_207	CATASTROPHISM JUDGMENT	1	DMP	JUDGMENTS	TRANSPARENT RESONANCE EMPATHY	0	0	1	0	0	0	EP_207DMP
EP_207	QUALITY IMPACT	1	DMP	AFFECTIVE QUALITY	TRANSPARENT RESONANCE EMPATHY	0	0	1	0	0	PRE-FALL	EP_207DMP
EP_207	ABSENCE OF BODILY SENSATION	1	DMP	BODILY SENSATION	TRANSPARENT RESONANCE EMPATHY	0	0	1	0	0	0	EP_207DMP
EP_207	PROTECTIVE SELF MOTIVATION	1	DMP	MOTIVATION	TRANSPARENT RESONANCE EMPATHY	0	0	1	0	0	0	EP_207DMP
EP_207	OWN EXPERIENCE	1	DMP	SENSE OF OWNERSHIP	TRANSPARENT RESONANCE EMPATHY	0	0	1	0	0	0	EP_207DMP
EP_207	ABSENCE OF BODILY SENSATION	1	DMP	BODILY SENSATION	TRANSPARENT RESONANCE EMPATHY	0	0	1	0	0	PRE-FALL	EP_207DMP
EP_207	MOTIVATION TO HELP OTHERS	1	DMP	MOTIVATION	TRANSPARENT RESONANCE EMPATHY	0	0	1	0	0	PRE-FALL	EP_207DMP
EP_207	ABSENCE OF BODILY SENSATION	1	DMP	BODILY SENSATION	TRANSPARENT RESONANCE EMPATHY	0	0	1	0	0	0	EP_207DMP
EP_207	CATASTROPHISM JUDGMENT	1	DMP	JUDGMENTS	TRANSPARENT RESONANCE EMPATHY	0	0	1	0	0	0	EP_207DMP
EP_207	UNPLEASANT	1	DMP	AFFECTIVE VALENCE	TRANSPARENT RESONANCE EMPATHY	0	0	1	0	0	0	EP_207DMP
EP_207	ABSENCE OF MOTIVATION	1	DMP	MOTIVATION	TRANSPARENT RESONANCE EMPATHY	0	0	1	0	0	0	EP_207DMP
EP_207	OWN EXPERIENCE	1	DMP	SENSE OF OWNERSHIP	TRANSPARENT RESONANCE EMPATHY	0	0	1	0	0	0	EP_207DMP
EP_207	DISQUALIFICATION JUDGMENT	1	DMP	JUDGMENTS	TRANSPARENT RESONANCE EMPATHY	0	0	1	0	0	0	EP_207DMP
EP_207	CATASTROPHISM JUDGMENT	1	DMP	JUDGMENTS	TRANSPARENT RESONANCE EMPATHY	0	0	1	0	0	0	EP_207DMP
EP_207	ABSENCE OF BODILY SENSATION	1	DMP	BODILY SENSATION	TRANSPARENT RESONANCE EMPATHY	0	0	1	0	0	0	EP_207DMP
EP_207	UNPLEASANT	1	DMP	AFFECTIVE VALENCE	TRANSPARENT RESONANCE EMPATHY	0	0	1	0	0	0	EP_207DMP
EP_207	QUALITY SADNESS	1	DMP	AFFECTIVE QUALITY	TRANSPARENT RESONANCE EMPATHY	0	0	1	0	0	0	EP_207DMP
EP_208	UNPLEASANT	1	DMP	AFFECTIVE VALENCE	SELF- CENTERED EMPATHY	1	0	0	0	ANTICIPATION	0	EP_208DMP
EP_208	PROTECTIVE SELF MOTIVATION	1	DMP	MOTIVATION	SELF- CENTERED EMPATHY	1	0	0	0	ANTICIPATION	0	EP_208DMP
EP_208	OWN EXPERIENCE	1	DMP	SENSE OF OWNERSHIP	SELF- CENTERED EMPATHY	1	0	0	0	ANTICIPATION	0	EP_208DMP
EP_208	OWN EXPERIENCE	1	DMP	SENSE OF OWNERSHIP	SELF- CENTERED EMPATHY	1	0	0	0	ANTICIPATION	0	EP_208DMP
EP_208	FOCAL	1	DMP	BODILY SENSATION	SELF- CENTERED EMPATHY	1	0	0	0	ANTICIPATION	0	EP_208DMP
EP_208	UNPLEASANT	1	DMP	AFFECTIVE VALENCE	SELF- CENTERED EMPATHY	1	0	0	0	ANTICIPATION	0	EP_208DMP
EP_208	QUALITY FEAR	1	DMP	AFFECTIVE QUALITY	SELF- CENTERED EMPATHY	1	0	0	0	ANTICIPATION	0	EP_208DMP
EP_208	FOCAL	1	DMP	BODILY SENSATION	SELF- CENTERED EMPATHY	1	0	0	0	ANTICIPATION	0	EP_208DMP
EP_208	UNPLEASANT	1	DMP	AFFECTIVE VALENCE	SELF- CENTERED EMPATHY	1	0	0	0	ANTICIPATION	0	EP_208DMP
EP_208	QUALITY FEAR	1	DMP	AFFECTIVE QUALITY	SELF- CENTERED EMPATHY	1	0	0	0	ANTICIPATION	0	EP_208DMP
EP_208	FOCAL	1	DMP	BODILY SENSATION	SELF- CENTERED EMPATHY	1	0	0	0	ANTICIPATION	0	EP_208DMP
EP_208	UNPLEASANT	1	DMP	AFFECTIVE VALENCE	SELF- CENTERED EMPATHY	1	0	0	0	ANTICIPATION	0	EP_208DMP
EP_208	QUALITY FEAR	1	DMP	AFFECTIVE QUALITY	SELF- CENTERED EMPATHY	1	0	0	0	ANTICIPATION	0	EP_208DMP
EP_208	UNPLEASANT	1	DMP	AFFECTIVE VALENCE	SELF- CENTERED EMPATHY	1	0	0	0	0	0	EP_208DMP
EP_208	QUALITY FEAR	1	DMP	AFFECTIVE QUALITY	SELF- CENTERED EMPATHY	1	0	0	0	0	0	EP_208DMP
EP_208	FOCAL	1	DMP	BODILY SENSATION	SELF- CENTERED EMPATHY	1	0	0	0	0	0	EP_208DMP
EP_208	UNPLEASANT	1	DMP	AFFECTIVE VALENCE	SELF- CENTERED EMPATHY	1	0	0	0	0	0	EP_208DMP
EP_208	QUALITY FEAR	1	DMP	AFFECTIVE QUALITY	SELF- CENTERED EMPATHY	1	0	0	0	0	0	EP_208DMP
EP_208	FOCAL	1	DMP	BODILY SENSATION	SELF- CENTERED EMPATHY	1	0	0	0	0	0	EP_208DMP
EP_208	UNPLEASANT	1	DMP	AFFECTIVE VALENCE	SELF- CENTERED EMPATHY	1	0	0	0	0	0	EP_208DMP
EP_208	QUALITY ANGER	1	DMP	AFFECTIVE QUALITY	SELF- CENTERED EMPATHY	1	0	0	0	0	0	EP_208DMP
EP_208	QUALITY FEAR	1	DMP	AFFECTIVE QUALITY	SELF- CENTERED EMPATHY	1	0	0	0	0	0	EP_208DMP
EP_208	UNPLEASANT	1	DMP	AFFECTIVE VALENCE	SELF- CENTERED EMPATHY	1	0	0	0	ANTICIPATION	0	EP_208DMP
EP_208	QUALITY FEAR	1	DMP	AFFECTIVE QUALITY	SELF- CENTERED EMPATHY	1	0	0	0	ANTICIPATION	0	EP_208DMP
EP_209	QUALIFICATION JUDGMENT	1	DMP	JUDGMENTS	TRANSPARENT RESONANCE EMPATHY	0	0	1	0	0	PRE-FALL	EP_209DMP
EP_209	ANALYSIS	1	DMP	ANALYSIS	TRANSPARENT RESONANCE EMPATHY	0	0	1	0	0	PRE-FALL	EP_209DMP
EP_209	ABSENCE OF BODILY SENSATION	1	DMP	BODILY SENSATION	TRANSPARENT RESONANCE EMPATHY	0	0	1	0	0	PRE-FALL	EP_209DMP
EP_209	UNPLEASANT	1	DMP	AFFECTIVE VALENCE	TRANSPARENT RESONANCE EMPATHY	0	0	1	0	0	PRE-FALL	EP_209DMP
EP_209	QUALITY FEAR	1	DMP	AFFECTIVE QUALITY	TRANSPARENT RESONANCE EMPATHY	0	0	1	0	0	PRE-FALL	EP_209DMP
EP_209	ANALYSIS	1	DMP	ANALYSIS	TRANSPARENT RESONANCE EMPATHY	0	0	1	0	0	PRE-FALL	EP_209DMP
EP_209	ABSENCE OF BODILY SENSATION	1	DMP	BODILY SENSATION	TRANSPARENT RESONANCE EMPATHY	0	0	1	0	0	PRE-FALL	EP_209DMP
EP_209	UNPLEASANT	1	DMP	AFFECTIVE VALENCE	TRANSPARENT RESONANCE EMPATHY	0	0	1	0	0	PRE-FALL	EP_209DMP
EP_209	QUALITY FEAR	1	DMP	AFFECTIVE QUALITY	TRANSPARENT RESONANCE EMPATHY	0	0	1	0	0	PRE-FALL	EP_209DMP
EP_209	CATASTROPHISM JUDGMENT	1	DMP	JUDGMENTS	TRANSPARENT RESONANCE EMPATHY	0	0	1	0	0	PRE-FALL	EP_209DMP
EP_209	ABSENCE OF BODILY SENSATION	1	DMP	BODILY SENSATION	TRANSPARENT RESONANCE EMPATHY	0	0	1	0	0	0	EP_209DMP
EP_209	ABSENCE OF BODILY SENSATION	1	DMP	BODILY SENSATION	TRANSPARENT RESONANCE EMPATHY	0	0	1	0	0	0	EP_209DMP
EP_209	UNPLEASANT	1	DMP	AFFECTIVE VALENCE	TRANSPARENT RESONANCE EMPATHY	0	0	1	0	0	0	EP_209DMP
EP_209	QUALITY SADNESS	1	DMP	AFFECTIVE QUALITY	TRANSPARENT RESONANCE EMPATHY	0	0	1	0	0	0	EP_209DMP
EP_209	OWN EXPERIENCE	1	DMP	SENSE OF OWNERSHIP	TRANSPARENT RESONANCE EMPATHY	0	0	1	0	0	PRE-FALL	EP_209DMP
EP_209	QUALIFICATION JUDGMENT	1	DMP	JUDGMENTS	TRANSPARENT RESONANCE EMPATHY	0	0	1	0	0	PRE-FALL	EP_209DMP
EP_209	ANALYSIS	1	DMP	ANALYSIS	TRANSPARENT RESONANCE EMPATHY	0	0	1	0	0	PRE-FALL	EP_209DMP
EP_209	OWN EXPERIENCE	1	DMP	SENSE OF OWNERSHIP	TRANSPARENT RESONANCE EMPATHY	0	0	1	0	0	0	EP_209DMP
EP_209	OWN EXPERIENCE	1	DMP	SENSE OF OWNERSHIP	TRANSPARENT RESONANCE EMPATHY	0	0	1	0	0	0	EP_209DMP
EP_220	CATASTROPHISM JUDGMENT	1	DMP	JUDGMENTS	OTHER-CENTERED EMPATHY	0	1	0	0	ANTICIPATION	0	EP_220DMP
EP_220	UNPLEASANT	1	DMP	AFFECTIVE VALENCE	OTHER-CENTERED EMPATHY	0	1	0	0	ANTICIPATION	0	EP_220DMP
EP_220	QUALITY IMPACT	1	DMP	AFFECTIVE QUALITY	OTHER-CENTERED EMPATHY	0	1	0	0	ANTICIPATION	0	EP_220DMP
EP_220	CATASTROPHISM JUDGMENT	1	DMP	JUDGMENTS	OTHER-CENTERED EMPATHY	0	1	0	0	ANTICIPATION	0	EP_220DMP
EP_220	CATASTROPHISM JUDGMENT	1	DMP	JUDGMENTS	OTHER-CENTERED EMPATHY	0	1	0	0	0	0	EP_220DMP
EP_220	UNPLEASANT	1	DMP	AFFECTIVE VALENCE	OTHER-CENTERED EMPATHY	0	1	0	0	0	0	EP_220DMP
EP_220	QUALITY IMPACT	1	DMP	AFFECTIVE QUALITY	OTHER-CENTERED EMPATHY	0	1	0	0	0	0	EP_220DMP
EP_220	ANALYSIS	1	DMP	ANALYSIS	OTHER-CENTERED EMPATHY	0	1	0	0	0	0	EP_220DMP
EP_220	DIFFUSE	1	DMP	BODILY SENSATION	OTHER-CENTERED EMPATHY	0	1	0	0	ANTICIPATION	0	EP_220DMP
EP_220	UNPLEASANT	1	DMP	AFFECTIVE VALENCE	OTHER-CENTERED EMPATHY	0	1	0	0	ANTICIPATION	0	EP_220DMP
EP_220	QUALITY FEAR	1	DMP	AFFECTIVE QUALITY	OTHER-CENTERED EMPATHY	0	1	0	0	ANTICIPATION	0	EP_220DMP
EP_220	FOCAL	1	DMP	BODILY SENSATION	OTHER-CENTERED EMPATHY	0	1	0	0	0	0	EP_220DMP
EP_220	UNPLEASANT	1	DMP	AFFECTIVE VALENCE	OTHER-CENTERED EMPATHY	0	1	0	0	0	0	EP_220DMP
EP_220	QUALITY SADNESS	1	DMP	AFFECTIVE QUALITY	OTHER-CENTERED EMPATHY	0	1	0	0	0	0	EP_220DMP
EP_220	MOTIVATION TO HELP OTHERS	1	DMP	MOTIVATION	OTHER-CENTERED EMPATHY	0	1	0	0	0	0	EP_220DMP
EP_220	EXPERIENCE OF ANOTHER	1	DMP	SENSE OF OWNERSHIP	OTHER-CENTERED EMPATHY	0	1	0	0	0	0	EP_220DMP
EP_220	UNPLEASANT	1	DMP	AFFECTIVE VALENCE	OTHER-CENTERED EMPATHY	0	1	0	0	0	0	EP_220DMP
EP_220	QUALITY ANGER	1	DMP	AFFECTIVE QUALITY	OTHER-CENTERED EMPATHY	0	1	0	0	0	0	EP_220DMP
EP_220	QUALITY FEAR	1	DMP	AFFECTIVE QUALITY	OTHER-CENTERED EMPATHY	0	1	0	0	0	0	EP_220DMP
EP_220	QUALITY SADNESS	1	DMP	AFFECTIVE QUALITY	OTHER-CENTERED EMPATHY	0	1	0	0	0	0	EP_220DMP
EP_220	UNPLEASANT	1	DMP	AFFECTIVE VALENCE	OTHER-CENTERED EMPATHY	0	1	0	0	0	0	EP_220DMP
EP_220	QUALITY SADNESS	1	DMP	AFFECTIVE QUALITY	OTHER-CENTERED EMPATHY	0	1	0	0	0	0	EP_220DMP
EP_222	INCREASE	1	DMP	KINESTHESIC SENSATION	SELF- CENTERED EMPATHY	1	0	0	0	0	0	EP_222DMP
EP_222	OWN EXPERIENCE	1	DMP	SENSE OF OWNERSHIP	SELF- CENTERED EMPATHY	1	0	0	0	0	0	EP_222DMP
EP_222	UNPLEASANT	1	DMP	AFFECTIVE VALENCE	SELF- CENTERED EMPATHY	1	0	0	0	0	0	EP_222DMP
EP_222	QUALITY FEAR	1	DMP	AFFECTIVE QUALITY	SELF- CENTERED EMPATHY	1	0	0	0	0	0	EP_222DMP
EP_222	INCREASE	1	DMP	KINESTHESIC SENSATION	SELF- CENTERED EMPATHY	1	0	0	0	0	0	EP_222DMP
EP_222	OWN EXPERIENCE	1	DMP	SENSE OF OWNERSHIP	SELF- CENTERED EMPATHY	1	0	0	0	0	0	EP_222DMP
EP_222	DIFFUSE	1	DMP	BODILY SENSATION	SELF- CENTERED EMPATHY	1	0	0	0	0	0	EP_222DMP
EP_222	UNPLEASANT	1	DMP	AFFECTIVE VALENCE	SELF- CENTERED EMPATHY	1	0	0	0	0	0	EP_222DMP
EP_222	QUALITY SADNESS	1	DMP	AFFECTIVE QUALITY	SELF- CENTERED EMPATHY	1	0	0	0	0	0	EP_222DMP
EP_222	PROTECTIVE SELF MOTIVATION	1	DMP	MOTIVATION	SELF- CENTERED EMPATHY	1	0	0	0	0	0	EP_222DMP
EP_222	OWN EXPERIENCE	1	DMP	SENSE OF OWNERSHIP	SELF- CENTERED EMPATHY	1	0	0	0	0	0	EP_222DMP
EP_222	UNPLEASANT	1	DMP	AFFECTIVE VALENCE	SELF- CENTERED EMPATHY	1	0	0	0	0	0	EP_222DMP
EP_222	QUALITY FEAR	1	DMP	AFFECTIVE QUALITY	SELF- CENTERED EMPATHY	1	0	0	0	0	0	EP_222DMP
EP_221	ANALYSIS	1	DMP	ANALYSIS	NON-RESONANCE EMPATHY	0	0	0	1	0	0	EP_221DMP
EP_221	ANALYSIS	1	DMP	ANALYSIS	NON-RESONANCE EMPATHY	0	0	0	1	0	0	EP_221DMP
EP_221	ABSENCE OF BODILY SENSATION	1	DMP	BODILY SENSATION	NON-RESONANCE EMPATHY	0	0	0	1	0	0	EP_221DMP
EP_221	NEUTRAL	1	DMP	AFFECTIVE VALENCE	NON-RESONANCE EMPATHY	0	0	0	1	0	0	EP_221DMP
EP_221	ABSENCE OF AFFECTIVE QUALITY	1	DMP	AFFECTIVE QUALITY	NON-RESONANCE EMPATHY	0	0	0	1	0	0	EP_221DMP
EP_221	OWN EXPERIENCE	1	DMP	SENSE OF OWNERSHIP	NON-RESONANCE EMPATHY	0	0	0	1	0	0	EP_221DMP
EP_221	TRIVIALIZATION JUDGMENT	1	DMP	JUDGMENTS	NON-RESONANCE EMPATHY	0	0	0	1	0	0	EP_221DMP
EP_221	ANALYSIS	1	DMP	ANALYSIS	NON-RESONANCE EMPATHY	0	0	0	1	0	0	EP_221DMP
EP_221	OWN EXPERIENCE	1	DMP	SENSE OF OWNERSHIP	NON-RESONANCE EMPATHY	0	0	0	1	0	0	EP_221DMP
EP_221	TRIVIALIZATION JUDGMENT	1	DMP	JUDGMENTS	NON-RESONANCE EMPATHY	0	0	0	1	0	0	EP_221DMP
EP_223	CATASTROPHISM JUDGMENT	1	DMP	JUDGMENTS	TRANSPARENT RESONANCE EMPATHY	0	0	1	0	0	PRE-FALL	EP_223DMP
EP_223	UNPLEASANT	1	DMP	AFFECTIVE VALENCE	TRANSPARENT RESONANCE EMPATHY	0	0	1	0	0	0	EP_223DMP
EP_223	QUALITY FEAR	1	DMP	AFFECTIVE QUALITY	TRANSPARENT RESONANCE EMPATHY	0	0	1	0	0	0	EP_223DMP
EP_223	EXPERIENCE OF ANOTHER	1	DMP	SENSE OF OWNERSHIP	TRANSPARENT RESONANCE EMPATHY	0	0	1	0	0	0	EP_223DMP
EP_223	ABSENCE OF BODILY SENSATION	1	DMP	BODILY SENSATION	TRANSPARENT RESONANCE EMPATHY	0	0	1	0	0	0	EP_223DMP
EP_223	ANALYSIS	1	DMP	ANALYSIS	TRANSPARENT RESONANCE EMPATHY	0	0	1	0	0	0	EP_223DMP
EP_223	MOTIVATION TO HELP OTHERS	1	DMP	MOTIVATION	TRANSPARENT RESONANCE EMPATHY	0	0	1	0	0	PRE-FALL	EP_223DMP
EP_223	ABSENCE OF BODILY SENSATION	1	DMP	BODILY SENSATION	TRANSPARENT RESONANCE EMPATHY	0	0	1	0	0	0	EP_223DMP
EP_223	ANALYSIS	1	DMP	ANALYSIS	TRANSPARENT RESONANCE EMPATHY	0	0	1	0	0	0	EP_223DMP
EP_223	ABSENCE OF BODILY SENSATION	1	DMP	BODILY SENSATION	TRANSPARENT RESONANCE EMPATHY	0	0	1	0	0	0	EP_223DMP
EP_223	MOTIVATION TO HELP OTHERS	1	DMP	MOTIVATION	TRANSPARENT RESONANCE EMPATHY	0	0	1	0	0	0	EP_223DMP
EP_223	EXPERIENCE OF ANOTHER	1	DMP	SENSE OF OWNERSHIP	TRANSPARENT RESONANCE EMPATHY	0	0	1	0	0	0	EP_223DMP
EP_223	UNPLEASANT	1	DMP	AFFECTIVE VALENCE	TRANSPARENT RESONANCE EMPATHY	0	0	1	0	0	0	EP_223DMP
EP_223	QUALITY FEAR	1	DMP	AFFECTIVE QUALITY	TRANSPARENT RESONANCE EMPATHY	0	0	1	0	0	0	EP_223DMP
EP_223	CATASTROPHISM JUDGMENT	1	DMP	JUDGMENTS	TRANSPARENT RESONANCE EMPATHY	0	0	1	0	0	PRE-FALL	EP_223DMP
EP_223	ANALYSIS	1	DMP	ANALYSIS	TRANSPARENT RESONANCE EMPATHY	0	0	1	0	0	PRE-FALL	EP_223DMP
EP_224	ABSENCE OF BODILY SENSATION	1	DMP	BODILY SENSATION	NON-RESONANCE EMPATHY	0	0	0	1	0	0	EP_224DMP
EP_224	NEUTRAL	1	DMP	AFFECTIVE VALENCE	NON-RESONANCE EMPATHY	0	0	0	1	0	0	EP_224DMP
EP_224	ABSENCE OF AFFECTIVE QUALITY	1	DMP	AFFECTIVE QUALITY	NON-RESONANCE EMPATHY	0	0	0	1	0	0	EP_224DMP
EP_224	OWN EXPERIENCE	1	DMP	SENSE OF OWNERSHIP	NON-RESONANCE EMPATHY	0	0	0	1	0	0	EP_224DMP
EP_224	QUALIFICATION JUDGMENT	1	DMP	JUDGMENTS	NON-RESONANCE EMPATHY	0	0	0	1	0	0	EP_224DMP
EP_224	TRIVIALIZATION JUDGMENT	1	DMP	JUDGMENTS	NON-RESONANCE EMPATHY	0	0	0	1	0	0	EP_224DMP
EP_224	NEUTRAL	1	DMP	AFFECTIVE VALENCE	NON-RESONANCE EMPATHY	0	0	0	1	0	PRE-FALL	EP_224DMP
EP_224	ABSENCE OF AFFECTIVE QUALITY	1	DMP	AFFECTIVE QUALITY	NON-RESONANCE EMPATHY	0	0	0	1	0	PRE-FALL	EP_224DMP
EP_224	TRIVIALIZATION JUDGMENT	1	DMP	JUDGMENTS	NON-RESONANCE EMPATHY	0	0	0	1	0	PRE-FALL	EP_224DMP
EP_224	ANALYSIS	1	DMP	ANALYSIS	NON-RESONANCE EMPATHY	0	0	0	1	0	PRE-FALL	EP_224DMP
EP_224	ABSENCE OF MOTIVATION	1	DMP	MOTIVATION	NON-RESONANCE EMPATHY	0	0	0	1	0	0	EP_224DMP
EP_224	QUALIFICATION JUDGMENT	1	DMP	JUDGMENTS	NON-RESONANCE EMPATHY	0	0	0	1	0	0	EP_224DMP
EP_225	CATASTROPHISM JUDGMENT	1	DMP	JUDGMENTS	SELF- CENTERED EMPATHY	1	0	0	0	ANTICIPATION	0	EP_225DMP
EP_225	UNPLEASANT	1	DMP	AFFECTIVE VALENCE	SELF- CENTERED EMPATHY	1	0	0	0	0	0	EP_225DMP
EP_225	QUALITY SADNESS	1	DMP	AFFECTIVE QUALITY	SELF- CENTERED EMPATHY	1	0	0	0	0	0	EP_225DMP
EP_225	UNPLEASANT	1	DMP	AFFECTIVE VALENCE	SELF- CENTERED EMPATHY	1	0	0	0	0	0	EP_225DMP
EP_225	QUALITY SADNESS	1	DMP	AFFECTIVE QUALITY	SELF- CENTERED EMPATHY	1	0	0	0	0	0	EP_225DMP
EP_225	MULTIFOCAL	1	DMP	BODILY SENSATION	SELF- CENTERED EMPATHY	1	0	0	0	ANTICIPATION	0	EP_225DMP
EP_225	UNPLEASANT	1	DMP	AFFECTIVE VALENCE	SELF- CENTERED EMPATHY	1	0	0	0	ANTICIPATION	0	EP_225DMP
EP_225	QUALITY FEAR	1	DMP	AFFECTIVE QUALITY	SELF- CENTERED EMPATHY	1	0	0	0	ANTICIPATION	0	EP_225DMP
EP_225	PROTECTIVE SELF MOTIVATION	1	DMP	MOTIVATION	SELF- CENTERED EMPATHY	1	0	0	0	ANTICIPATION	0	EP_225DMP
EP_225	OWN EXPERIENCE	1	DMP	SENSE OF OWNERSHIP	SELF- CENTERED EMPATHY	1	0	0	0	ANTICIPATION	0	EP_225DMP
EP_225	MULTIFOCAL	1	DMP	BODILY SENSATION	SELF- CENTERED EMPATHY	1	0	0	0	0	0	EP_225DMP
EP_225	UNPLEASANT	1	DMP	AFFECTIVE VALENCE	SELF- CENTERED EMPATHY	1	0	0	0	0	0	EP_225DMP
EP_225	QUALITY FEAR	1	DMP	AFFECTIVE QUALITY	SELF- CENTERED EMPATHY	1	0	0	0	0	0	EP_225DMP
EP_225	OWN EXPERIENCE	1	DMP	SENSE OF OWNERSHIP	SELF- CENTERED EMPATHY	1	0	0	0	0	0	EP_225DMP
EP_225	PLEASANT FOR RECOVERY	1	DMP	AFFECTIVE VALENCE	SELF- CENTERED EMPATHY	1	0	0	0	0	0	EP_225DMP
EP_225	QUALITY RECOVERY RELIEF	1	DMP	AFFECTIVE QUALITY	SELF- CENTERED EMPATHY	1	0	0	0	0	0	EP_225DMP
EP_225	UNPLEASANT	1	DMP	AFFECTIVE VALENCE	SELF- CENTERED EMPATHY	1	0	0	0	0	0	EP_225DMP
EP_225	QUALITY SADNESS	1	DMP	AFFECTIVE QUALITY	SELF- CENTERED EMPATHY	1	0	0	0	0	0	EP_225DMP
EP_225	CATASTROPHISM JUDGMENT	1	DMP	JUDGMENTS	SELF- CENTERED EMPATHY	1	0	0	0	0	0	EP_225DMP
EP_225	QUALITY FEAR	1	DMP	AFFECTIVE QUALITY	SELF- CENTERED EMPATHY	1	0	0	0	0	0	EP_225DMP
EP_225	QUALITY SADNESS	1	DMP	AFFECTIVE QUALITY	SELF- CENTERED EMPATHY	1	0	0	0	0	0	EP_225DMP
EP_225	OWN EXPERIENCE	1	DMP	SENSE OF OWNERSHIP	SELF- CENTERED EMPATHY	1	0	0	0	0	0	EP_225DMP
EP_226	UNPLEASANT	1	DMP	AFFECTIVE VALENCE	OTHER-CENTERED EMPATHY	0	1	0	0	0	0	EP_226DMP
EP_226	QUALITY FEAR	1	DMP	AFFECTIVE QUALITY	OTHER-CENTERED EMPATHY	0	1	0	0	0	0	EP_226DMP
EP_226	CATASTROPHISM JUDGMENT	1	DMP	JUDGMENTS	OTHER-CENTERED EMPATHY	0	1	0	0	ANTICIPATION	0	EP_226DMP
EP_226	UNPLEASANT	1	DMP	AFFECTIVE VALENCE	OTHER-CENTERED EMPATHY	0	1	0	0	ANTICIPATION	0	EP_226DMP
EP_226	QUALITY FEAR	1	DMP	AFFECTIVE QUALITY	OTHER-CENTERED EMPATHY	0	1	0	0	ANTICIPATION	0	EP_226DMP
EP_226	UNPLEASANT	1	DMP	AFFECTIVE VALENCE	OTHER-CENTERED EMPATHY	0	1	0	0	0	0	EP_226DMP
EP_226	QUALITY FEAR	1	DMP	AFFECTIVE QUALITY	OTHER-CENTERED EMPATHY	0	1	0	0	0	0	EP_226DMP
EP_226	DIFFUSE	1	DMP	BODILY SENSATION	OTHER-CENTERED EMPATHY	0	1	0	0	0	0	EP_226DMP
EP_226	UNPLEASANT	1	DMP	AFFECTIVE VALENCE	OTHER-CENTERED EMPATHY	0	1	0	0	0	0	EP_226DMP
EP_226	QUALITY IMPACT	1	DMP	AFFECTIVE QUALITY	OTHER-CENTERED EMPATHY	0	1	0	0	0	0	EP_226DMP
EP_226	MOTIVATION TO HELP OTHERS	1	DMP	MOTIVATION	OTHER-CENTERED EMPATHY	0	1	0	0	0	0	EP_226DMP
EP_226	EXPERIENCE OF ANOTHER	1	DMP	SENSE OF OWNERSHIP	OTHER-CENTERED EMPATHY	0	1	0	0	0	0	EP_226DMP
EP_226	PLEASANT FOR RECOVERY	1	DMP	AFFECTIVE VALENCE	OTHER-CENTERED EMPATHY	0	1	0	0	0	0	EP_226DMP
EP_226	QUALITY RECOVERY RELIEF	1	DMP	AFFECTIVE QUALITY	OTHER-CENTERED EMPATHY	0	1	0	0	0	0	EP_226DMP
EP_226	MOTIVATION TO HELP OTHERS	1	DMP	MOTIVATION	OTHER-CENTERED EMPATHY	0	1	0	0	0	0	EP_226DMP
EP_226	EXPERIENCE OF ANOTHER	1	DMP	SENSE OF OWNERSHIP	OTHER-CENTERED EMPATHY	0	1	0	0	0	0	EP_226DMP
EP_227	OWN EXPERIENCE	1	DMP	SENSE OF OWNERSHIP	TRANSPARENT RESONANCE EMPATHY	0	0	1	0	0	0	EP_227DMP
EP_227	ABSENCE OF BODILY SENSATION	1	DMP	BODILY SENSATION	TRANSPARENT RESONANCE EMPATHY	0	0	1	0	0	0	EP_227DMP
EP_227	UNPLEASANT	1	DMP	AFFECTIVE VALENCE	TRANSPARENT RESONANCE EMPATHY	0	0	1	0	0	PRE-FALL	EP_227DMP
EP_227	QUALITY FEAR	1	DMP	AFFECTIVE QUALITY	TRANSPARENT RESONANCE EMPATHY	0	0	1	0	0	PRE-FALL	EP_227DMP
EP_227	ABSENCE OF BODILY SENSATION	1	DMP	BODILY SENSATION	TRANSPARENT RESONANCE EMPATHY	0	0	1	0	0	0	EP_227DMP
EP_227	ABSENCE OF MOTIVATION	1	DMP	MOTIVATION	TRANSPARENT RESONANCE EMPATHY	0	0	1	0	0	0	EP_227DMP
EP_229	MOTIVATION TO HELP OTHERS	1	DMP	MOTIVATION	OTHER-CENTERED EMPATHY	0	1	0	0	ANTICIPATION	0	EP_229DMP
EP_229	EXPERIENCE OF ANOTHER	1	DMP	SENSE OF OWNERSHIP	OTHER-CENTERED EMPATHY	0	1	0	0	ANTICIPATION	0	EP_229DMP
EP_229	QUALIFICATION JUDGMENT	1	DMP	JUDGMENTS	OTHER-CENTERED EMPATHY	0	1	0	0	ANTICIPATION	0	EP_229DMP
EP_229	FOCAL	1	DMP	BODILY SENSATION	OTHER-CENTERED EMPATHY	0	1	0	0	ANTICIPATION	0	EP_229DMP
EP_229	MOTIVATION TO HELP OTHERS	1	DMP	MOTIVATION	OTHER-CENTERED EMPATHY	0	1	0	0	ANTICIPATION	0	EP_229DMP
EP_229	EXPERIENCE OF ANOTHER	1	DMP	SENSE OF OWNERSHIP	OTHER-CENTERED EMPATHY	0	1	0	0	ANTICIPATION	0	EP_229DMP
EP_229	DIFFUSE	1	DMP	BODILY SENSATION	OTHER-CENTERED EMPATHY	0	1	0	0	ANTICIPATION	0	EP_229DMP
EP_229	CATASTROPHISM JUDGMENT	1	DMP	JUDGMENTS	OTHER-CENTERED EMPATHY	0	1	0	0	ANTICIPATION	0	EP_229DMP
EP_229	ANALYSIS	1	DMP	ANALYSIS	OTHER-CENTERED EMPATHY	0	1	0	0	ANTICIPATION	0	EP_229DMP
EP_229	MOTIVATION TO HELP OTHERS	1	DMP	MOTIVATION	OTHER-CENTERED EMPATHY	0	1	0	0	0	0	EP_229DMP
EP_229	EXPERIENCE OF ANOTHER	1	DMP	SENSE OF OWNERSHIP	OTHER-CENTERED EMPATHY	0	1	0	0	0	0	EP_229DMP
EP_229	DIFFUSE	1	DMP	BODILY SENSATION	OTHER-CENTERED EMPATHY	0	1	0	0	0	0	EP_229DMP
EP_229	ANALYSIS	1	DMP	ANALYSIS	OTHER-CENTERED EMPATHY	0	1	0	0	ANTICIPATION	0	EP_229DMP
EP_229	OWN EXPERIENCE	1	DMP	SENSE OF OWNERSHIP	OTHER-CENTERED EMPATHY	0	1	0	0	0	0	EP_229DMP
EP_229	ANALYSIS	1	DMP	ANALYSIS	OTHER-CENTERED EMPATHY	0	1	0	0	0	0	EP_229DMP
EP_229	UNPLEASANT	1	DMP	AFFECTIVE VALENCE	OTHER-CENTERED EMPATHY	0	1	0	0	ANTICIPATION	0	EP_229DMP
EP_229	QUALITY FEAR	1	DMP	AFFECTIVE QUALITY	OTHER-CENTERED EMPATHY	0	1	0	0	ANTICIPATION	0	EP_229DMP
EP_229	OWN EXPERIENCE	1	DMP	SENSE OF OWNERSHIP	OTHER-CENTERED EMPATHY	0	1	0	0	ANTICIPATION	0	EP_229DMP
EP_231	OWN EXPERIENCE	1	DMP	SENSE OF OWNERSHIP	TRANSPARENT RESONANCE EMPATHY	0	0	1	0	0	0	EP_231DMP
EP_231	ANALYSIS	1	DMP	ANALYSIS	TRANSPARENT RESONANCE EMPATHY	0	0	1	0	0	0	EP_231DMP
EP_231	UNPLEASANT	1	DMP	AFFECTIVE VALENCE	TRANSPARENT RESONANCE EMPATHY	0	0	1	0	0	PRE-FALL	EP_231DMP
EP_231	QUALITY FEAR	1	DMP	AFFECTIVE QUALITY	TRANSPARENT RESONANCE EMPATHY	0	0	1	0	0	PRE-FALL	EP_231DMP
EP_231	UNPLEASANT	1	DMP	AFFECTIVE VALENCE	TRANSPARENT RESONANCE EMPATHY	0	0	1	0	0	0	EP_231DMP
EP_231	QUALITY FEAR	1	DMP	AFFECTIVE QUALITY	TRANSPARENT RESONANCE EMPATHY	0	0	1	0	0	0	EP_231DMP
EP_231	ANALYSIS	1	DMP	ANALYSIS	TRANSPARENT RESONANCE EMPATHY	0	0	1	0	0	0	EP_231DMP
EP_231	PLEASANT FOR RECOVERY	1	DMP	AFFECTIVE VALENCE	TRANSPARENT RESONANCE EMPATHY	0	0	1	0	0	0	EP_231DMP
EP_231	QUALITY RECOVERY RELIEF	1	DMP	AFFECTIVE QUALITY	TRANSPARENT RESONANCE EMPATHY	0	0	1	0	0	0	EP_231DMP
EP_231	PLEASANT FOR RECOVERY	1	DMP	AFFECTIVE VALENCE	TRANSPARENT RESONANCE EMPATHY	0	0	1	0	0	0	EP_231DMP
EP_231	ANALYSIS	1	DMP	ANALYSIS	TRANSPARENT RESONANCE EMPATHY	0	0	1	0	0	0	EP_231DMP
EP_231	DISQUALIFICATION JUDGMENT	1	DMP	JUDGMENTS	TRANSPARENT RESONANCE EMPATHY	0	0	1	0	0	PRE-FALL	EP_231DMP
EP_231	ANALYSIS	1	DMP	ANALYSIS	TRANSPARENT RESONANCE EMPATHY	0	0	1	0	0	PRE-FALL	EP_231DMP
EP_231	ABSENCE OF BODILY SENSATION	1	DMP	BODILY SENSATION	TRANSPARENT RESONANCE EMPATHY	0	0	1	0	0	PRE-FALL	EP_231DMP
EP_231	UNPLEASANT	1	DMP	AFFECTIVE VALENCE	TRANSPARENT RESONANCE EMPATHY	0	0	1	0	0	PRE-FALL	EP_231DMP
EP_231	QUALITY FEAR	1	DMP	AFFECTIVE QUALITY	TRANSPARENT RESONANCE EMPATHY	0	0	1	0	0	PRE-FALL	EP_231DMP
EP_232	MOTIVATION TO HELP OTHERS	1	DMP	MOTIVATION	TRANSPARENT RESONANCE EMPATHY	0	0	1	0	0	0	EP_232DMP
EP_232	INCREASE	1	DMP	KINESTHESIC SENSATION	TRANSPARENT RESONANCE EMPATHY	0	0	1	0	0	PRE-FALL	EP_232DMP
EP_232	ABSENCE OF BODILY SENSATION	1	DMP	BODILY SENSATION	TRANSPARENT RESONANCE EMPATHY	0	0	1	0	0	0	EP_232DMP
EP_232	UNPLEASANT	1	DMP	AFFECTIVE VALENCE	TRANSPARENT RESONANCE EMPATHY	0	0	1	0	0	0	EP_232DMP
EP_232	QUALITY FEAR	1	DMP	AFFECTIVE QUALITY	TRANSPARENT RESONANCE EMPATHY	0	0	1	0	0	0	EP_232DMP
EP_232	EXPERIENCE OF ANOTHER	1	DMP	SENSE OF OWNERSHIP	TRANSPARENT RESONANCE EMPATHY	0	0	1	0	0	0	EP_232DMP
EP_233	UNPLEASANT	1	DMP	AFFECTIVE VALENCE	OTHER-CENTERED EMPATHY	0	1	0	0	ANTICIPATION	0	EP_233DMP
EP_233	QUALITY FEAR	1	DMP	AFFECTIVE QUALITY	OTHER-CENTERED EMPATHY	0	1	0	0	0	0	EP_233DMP
EP_233	QUALITY IMPACT	1	DMP	AFFECTIVE QUALITY	OTHER-CENTERED EMPATHY	0	1	0	0	0	0	EP_233DMP
EP_233	PLEASANT FOR RECOVERY	1	DMP	AFFECTIVE VALENCE	OTHER-CENTERED EMPATHY	0	1	0	0	0	0	EP_233DMP
EP_233	QUALITY RECOVERY RELIEF	1	DMP	AFFECTIVE QUALITY	OTHER-CENTERED EMPATHY	0	1	0	0	0	0	EP_233DMP
EP_233	MULTIFOCAL	1	DMP	BODILY SENSATION	OTHER-CENTERED EMPATHY	0	1	0	0	ANTICIPATION	0	EP_233DMP
EP_233	QUALITY FEAR	1	DMP	AFFECTIVE QUALITY	OTHER-CENTERED EMPATHY	0	1	0	0	ANTICIPATION	0	EP_233DMP
EP_233	MOTIVATION TO HELP OTHERS	1	DMP	MOTIVATION	OTHER-CENTERED EMPATHY	0	1	0	0	ANTICIPATION	0	EP_233DMP
EP_233	EXPERIENCE OF ANOTHER	1	DMP	SENSE OF OWNERSHIP	OTHER-CENTERED EMPATHY	0	1	0	0	ANTICIPATION	0	EP_233DMP
EP_233	PLEASANT FOR RECOVERY	1	DMP	AFFECTIVE VALENCE	OTHER-CENTERED EMPATHY	0	1	0	0	0	0	EP_233DMP
EP_233	QUALITY RECOVERY RELIEF	1	DMP	AFFECTIVE QUALITY	OTHER-CENTERED EMPATHY	0	1	0	0	0	0	EP_233DMP
EP_233	MULTIFOCAL	1	DMP	BODILY SENSATION	OTHER-CENTERED EMPATHY	0	1	0	0	0	0	EP_233DMP
EP_233	UNPLEASANT	1	DMP	AFFECTIVE VALENCE	OTHER-CENTERED EMPATHY	0	1	0	0	0	0	EP_233DMP
EP_233	QUALITY FEAR	1	DMP	AFFECTIVE QUALITY	OTHER-CENTERED EMPATHY	0	1	0	0	0	0	EP_233DMP
EP_233	QUALITY IMPACT	1	DMP	AFFECTIVE QUALITY	OTHER-CENTERED EMPATHY	0	1	0	0	0	0	EP_233DMP
EP_233	PLEASANT FOR RECOVERY	1	DMP	AFFECTIVE VALENCE	OTHER-CENTERED EMPATHY	0	1	0	0	0	0	EP_233DMP
EP_233	QUALITY RECOVERY RELIEF	1	DMP	AFFECTIVE QUALITY	OTHER-CENTERED EMPATHY	0	1	0	0	0	0	EP_233DMP
EP_233	CATASTROPHISM JUDGMENT	1	DMP	JUDGMENTS	OTHER-CENTERED EMPATHY	0	1	0	0	ANTICIPATION	0	EP_233DMP
EP_233	MOTIVATION TO HELP OTHERS	1	DMP	MOTIVATION	OTHER-CENTERED EMPATHY	0	1	0	0	ANTICIPATION	0	EP_233DMP
EP_233	EXPERIENCE OF ANOTHER	1	DMP	SENSE OF OWNERSHIP	OTHER-CENTERED EMPATHY	0	1	0	0	ANTICIPATION	0	EP_233DMP
EP_234	MULTIFOCAL	1	DMP	BODILY SENSATION	OTHER-CENTERED EMPATHY	0	1	0	0	0	0	EP_234DMP
EP_234	UNPLEASANT	1	DMP	AFFECTIVE VALENCE	OTHER-CENTERED EMPATHY	0	1	0	0	0	0	EP_234DMP
EP_234	QUALITY FEAR	1	DMP	AFFECTIVE QUALITY	OTHER-CENTERED EMPATHY	0	1	0	0	0	0	EP_234DMP
EP_234	MULTIFOCAL	1	DMP	BODILY SENSATION	OTHER-CENTERED EMPATHY	0	1	0	0	0	0	EP_234DMP
EP_234	UNPLEASANT	1	DMP	AFFECTIVE VALENCE	OTHER-CENTERED EMPATHY	0	1	0	0	0	0	EP_234DMP
EP_234	QUALITY FEAR	1	DMP	AFFECTIVE QUALITY	OTHER-CENTERED EMPATHY	0	1	0	0	0	0	EP_234DMP
EP_234	UNPLEASANT	1	DMP	AFFECTIVE VALENCE	OTHER-CENTERED EMPATHY	0	1	0	0	0	0	EP_234DMP
EP_234	QUALITY FEAR	1	DMP	AFFECTIVE QUALITY	OTHER-CENTERED EMPATHY	0	1	0	0	0	0	EP_234DMP
EP_234	MOTIVATION TO HELP OTHERS	1	DMP	MOTIVATION	OTHER-CENTERED EMPATHY	0	1	0	0	0	0	EP_234DMP
EP_234	EXPERIENCE OF ANOTHER	1	DMP	SENSE OF OWNERSHIP	OTHER-CENTERED EMPATHY	0	1	0	0	0	0	EP_234DMP
EP_235	UNPLEASANT	1	DMP	AFFECTIVE VALENCE	OTHER-CENTERED EMPATHY	0	1	0	0	ANTICIPATION	0	EP_235DMP
EP_235	QUALITY FEAR	1	DMP	AFFECTIVE QUALITY	OTHER-CENTERED EMPATHY	0	1	0	0	ANTICIPATION	0	EP_235DMP
EP_235	INCREASE	1	DMP	KINESTHESIC SENSATION	OTHER-CENTERED EMPATHY	0	1	0	0	ANTICIPATION	0	EP_235DMP
EP_235	MOTIVATION TO HELP OTHERS	1	DMP	MOTIVATION	OTHER-CENTERED EMPATHY	0	1	0	0	ANTICIPATION	0	EP_235DMP
EP_235	EXPERIENCE OF ANOTHER	1	DMP	SENSE OF OWNERSHIP	OTHER-CENTERED EMPATHY	0	1	0	0	ANTICIPATION	0	EP_235DMP
EP_235	UNPLEASANT	1	DMP	AFFECTIVE VALENCE	OTHER-CENTERED EMPATHY	0	1	0	0	0	0	EP_235DMP
EP_235	QUALITY SADNESS	1	DMP	AFFECTIVE QUALITY	OTHER-CENTERED EMPATHY	0	1	0	0	0	0	EP_235DMP
EP_235	MOTIVATION TO HELP OTHERS	1	DMP	MOTIVATION	OTHER-CENTERED EMPATHY	0	1	0	0	0	0	EP_235DMP
EP_235	EXPERIENCE OF ANOTHER	1	DMP	SENSE OF OWNERSHIP	OTHER-CENTERED EMPATHY	0	1	0	0	0	0	EP_235DMP
EP_235	UNPLEASANT	1	DMP	AFFECTIVE VALENCE	OTHER-CENTERED EMPATHY	0	1	0	0	ANTICIPATION	0	EP_235DMP
EP_235	QUALITY SADNESS	1	DMP	AFFECTIVE QUALITY	OTHER-CENTERED EMPATHY	0	1	0	0	ANTICIPATION	0	EP_235DMP
EP_235	INCREASE	1	DMP	KINESTHESIC SENSATION	OTHER-CENTERED EMPATHY	0	1	0	0	0	0	EP_235DMP
EP_235	CATASTROPHISM JUDGMENT	1	DMP	JUDGMENTS	OTHER-CENTERED EMPATHY	0	1	0	0	0	0	EP_235DMP
EP_235	ANALYSIS	1	DMP	ANALYSIS	OTHER-CENTERED EMPATHY	0	1	0	0	0	0	EP_235DMP
EP_235	UNPLEASANT	1	DMP	AFFECTIVE VALENCE	OTHER-CENTERED EMPATHY	0	1	0	0	0	0	EP_235DMP
EP_235	QUALITY SADNESS	1	DMP	AFFECTIVE QUALITY	OTHER-CENTERED EMPATHY	0	1	0	0	0	0	EP_235DMP
EP_235	CATASTROPHISM JUDGMENT	1	DMP	JUDGMENTS	OTHER-CENTERED EMPATHY	0	1	0	0	0	0	EP_235DMP
EP_236	DIFFUSE	1	DMP	BODILY SENSATION	SELF- CENTERED EMPATHY	1	0	0	0	ANTICIPATION	0	EP_236DMP
EP_236	UNPLEASANT	1	DMP	AFFECTIVE VALENCE	SELF- CENTERED EMPATHY	1	0	0	0	ANTICIPATION	0	EP_236DMP
EP_236	QUALITY FEAR	1	DMP	AFFECTIVE QUALITY	SELF- CENTERED EMPATHY	1	0	0	0	ANTICIPATION	0	EP_236DMP
EP_236	FOCAL	1	DMP	BODILY SENSATION	SELF- CENTERED EMPATHY	1	0	0	0	ANTICIPATION	0	EP_236DMP
EP_236	UNPLEASANT	1	DMP	AFFECTIVE VALENCE	SELF- CENTERED EMPATHY	1	0	0	0	ANTICIPATION	0	EP_236DMP
EP_236	QUALITY FEAR	1	DMP	AFFECTIVE QUALITY	SELF- CENTERED EMPATHY	1	0	0	0	ANTICIPATION	0	EP_236DMP
EP_236	UNPLEASANT	1	DMP	AFFECTIVE VALENCE	SELF- CENTERED EMPATHY	1	0	0	0	0	0	EP_236DMP
EP_236	QUALITY FEAR	1	DMP	AFFECTIVE QUALITY	SELF- CENTERED EMPATHY	1	0	0	0	0	0	EP_236DMP
EP_236	PLEASANT FOR RECOVERY	1	DMP	AFFECTIVE VALENCE	SELF- CENTERED EMPATHY	1	0	0	0	0	0	EP_236DMP
EP_236	QUALITY RECOVERY RELIEF	1	DMP	AFFECTIVE QUALITY	SELF- CENTERED EMPATHY	1	0	0	0	0	0	EP_236DMP
EP_236	ABSENCE OF MOTIVATION	1	DMP	MOTIVATION	SELF- CENTERED EMPATHY	1	0	0	0	0	0	EP_236DMP
EP_236	OWN EXPERIENCE	1	DMP	SENSE OF OWNERSHIP	SELF- CENTERED EMPATHY	1	0	0	0	0	0	EP_236DMP
EP_236	DISQUALIFICATION JUDGMENT	1	DMP	JUDGMENTS	SELF- CENTERED EMPATHY	1	0	0	0	0	0	EP_236DMP
EP_237	MULTIFOCAL	1	DMP	BODILY SENSATION	SELF- CENTERED EMPATHY	1	0	0	0	0	0	EP_237DMP
EP_237	UNPLEASANT	1	DMP	AFFECTIVE VALENCE	SELF- CENTERED EMPATHY	1	0	0	0	0	0	EP_237DMP
EP_237	QUALITY SADNESS	1	DMP	AFFECTIVE QUALITY	SELF- CENTERED EMPATHY	1	0	0	0	0	0	EP_237DMP
EP_237	OWN EXPERIENCE	1	DMP	SENSE OF OWNERSHIP	SELF- CENTERED EMPATHY	1	0	0	0	0	0	EP_237DMP
EP_237	MULTIFOCAL	1	DMP	BODILY SENSATION	SELF- CENTERED EMPATHY	1	0	0	0	0	0	EP_237DMP
EP_237	ABSENCE OF MOTIVATION	1	DMP	MOTIVATION	SELF- CENTERED EMPATHY	1	0	0	0	0	0	EP_237DMP
EP_237	UNPLEASANT	1	DMP	AFFECTIVE VALENCE	SELF- CENTERED EMPATHY	1	0	0	0	ANTICIPATION	0	EP_237DMP
EP_237	QUALITY FEAR	1	DMP	AFFECTIVE QUALITY	SELF- CENTERED EMPATHY	1	0	0	0	ANTICIPATION	0	EP_237DMP
EP_237	QUALITY FEAR	1	DMP	AFFECTIVE QUALITY	SELF- CENTERED EMPATHY	1	0	0	0	0	0	EP_237DMP
EP_237	QUALITY SADNESS	1	DMP	AFFECTIVE QUALITY	SELF- CENTERED EMPATHY	1	0	0	0	0	0	EP_237DMP
EP_237	OWN EXPERIENCE	1	DMP	SENSE OF OWNERSHIP	SELF- CENTERED EMPATHY	1	0	0	0	0	0	EP_237DMP
EP_237	MULTIFOCAL	1	DMP	BODILY SENSATION	SELF- CENTERED EMPATHY	1	0	0	0	0	0	EP_237DMP
EP_237	UNPLEASANT	1	DMP	AFFECTIVE VALENCE	SELF- CENTERED EMPATHY	1	0	0	0	0	0	EP_237DMP
EP_237	QUALITY FEAR	1	DMP	AFFECTIVE QUALITY	SELF- CENTERED EMPATHY	1	0	0	0	0	0	EP_237DMP
EP_238	CATASTROPHISM JUDGMENT	1	DMP	JUDGMENTS	NON-RESONANCE EMPATHY	0	0	0	1	0	PRE-FALL	EP_238DMP
EP_238	ABSENCE OF BODILY SENSATION	1	DMP	BODILY SENSATION	NON-RESONANCE EMPATHY	0	0	0	1	0	PRE-FALL	EP_238DMP
EP_238	ABSENCE OF BODILY SENSATION	1	DMP	BODILY SENSATION	NON-RESONANCE EMPATHY	0	0	0	1	0	0	EP_238DMP
EP_238	NEUTRAL	1	DMP	AFFECTIVE VALENCE	NON-RESONANCE EMPATHY	0	0	0	1	0	0	EP_238DMP
EP_238	ABSENCE OF AFFECTIVE QUALITY	1	DMP	AFFECTIVE QUALITY	NON-RESONANCE EMPATHY	0	0	0	1	0	0	EP_238DMP
EP_238	ABSENCE OF MOTIVATION	1	DMP	MOTIVATION	NON-RESONANCE EMPATHY	0	0	0	1	0	0	EP_238DMP
EP_238	NEUTRAL	1	DMP	AFFECTIVE VALENCE	NON-RESONANCE EMPATHY	0	0	0	1	0	PRE-FALL	EP_238DMP
EP_238	ABSENCE OF AFFECTIVE QUALITY	1	DMP	AFFECTIVE QUALITY	NON-RESONANCE EMPATHY	0	0	0	1	0	PRE-FALL	EP_238DMP
EP_239	UNPLEASANT	1	DMP	AFFECTIVE VALENCE	OTHER-CENTERED EMPATHY	0	1	0	0	0	0	EP_239DMP
EP_239	QUALITY FEAR	1	DMP	AFFECTIVE QUALITY	OTHER-CENTERED EMPATHY	0	1	0	0	0	0	EP_239DMP
[truncated: 4,517 more rows]
